# Supplementary material for: The Cytochrome P450 Epoxygenase Pathway Regulates the Hepatic Inflammatory Response in Fatty Liver Disease
Source: PLoS One. 2014 Oct 13;9(10):e110162. doi: 10.1371/journal.pone.0110162 (PMC4195706; doi:10.1371/journal.pone.0110162)
Supplement: Table S1 — Probes significantly changed in liver following atherogenic diet feeding in wild-type mice (rank ordered by P-value). (XLSX) [file pone.0110162.s003.xlsx]

## Sheet: Probe List
Table S1. Probes significantly changed in liver following atherogenic diet feeding in wild-type mice (rank ordered by P-value).
Down-Regulated Genes					Up-Regulated Genes
Probe	Gene	Fold Change ([ATH] vs [STD])	P-value		Probe	Gene	Fold Change ([ATH] vs [STD])	P-value
A_52_P575719	Cdh12	-1.4448	5.50888e-08		A_51_P101929	Lgals3	6.84556	5.08469e-09
A_51_P165934	Phb	-1.48344	6.65371e-08		A_51_P296755	Fcgr1	3.05287	1.07907e-07
A_51_P352515	4930402D18Rik	-1.73826	1.12313e-07		A_51_P246653	Clec7a	7.29924	1.28134e-07
A_51_P265869	Hspa9	-1.37751	1.4676e-07		A_51_P241457	Lilrb4	3.86664	1.68998e-07
A_51_P457664	Cyp46a1	-2.39623	1.82003e-07		A_51_P273921	Capg	8.56681	1.71228e-07
A_52_P35064	Tm7sf2	-5.18892	3.12165e-07		A_51_P262515	Phf11	2.87938	1.99391e-07
A_52_P430411	1700029F12Rik	-1.33906	3.45966e-07		A_51_P261517	Tyrobp	3.97664	2.29248e-07
A_52_P493099	Ift140	-1.77533	3.9449e-07		A_52_P424970	Itgal	2.98669	3.14741e-07
A_51_P193935	Mut	-1.50499	6.80261e-07		A_52_P311787	Axl	3.02296	3.53113e-07
A_51_P194525	Alx3	-1.82134	7.04488e-07		A_52_P467389	Slc15a3	3.20176	3.99731e-07
A_52_P600760	Pde4a	-1.52361	7.26916e-07		A_51_P102789	C1qc	2.70245	4.17693e-07
A_52_P520439	Pebp1	-1.58863	7.76375e-07		A_52_P44824	Gngt2	4.32536	4.60337e-07
A_51_P469688	Syt17	-1.82724	7.81591e-07		A_51_P121891	Rac2	3.86809	4.98083e-07
A_51_P276715	Olfr1350	-1.42428	9.23534e-07		A_51_P120470	Cd68	3.79379	5.57497e-07
A_52_P1195522	4930465K12Rik	-1.52607	1.02712e-06		A_52_P555235	Rgs19	2.6866	5.63962e-07
A_51_P245465		-1.69521	1.04186e-06		A_51_P178063	Rasa3	1.75843	5.72992e-07
A_51_P420457	Olfr1338	-1.62879	1.29367e-06		A_51_P303424	Itgax	15.0774	6.19726e-07
A_52_P659477	Ttn	-1.5147	1.43015e-06		A_51_P119429	Nckap1l	3.5664	6.42522e-07
A_51_P133468	A230107O07Rik	-2.61418	1.53807e-06		A_51_P486618	Akr1b10	2.41778	6.44682e-07
A_52_P342654	Prss33	-1.54862	1.62204e-06		A_51_P484027	AF251705	3.25551	7.03951e-07
A_51_P421303	Caly	-1.81626	1.63672e-06		A_52_P47846	Fcgr1	2.88803	7.76266e-07
A_51_P511000	Cwh43	-1.75451	1.64008e-06		A_52_P586141	Adcy7	3.33085	8.57926e-07
A_52_P409746	Serpinc1	-1.33443	1.82598e-06		A_52_P326187		3.86415	9.05817e-07
A_51_P476428	Lrp1b	-1.84763	1.84654e-06		A_52_P476950	Ncoa7	2.14229	9.37612e-07
A_51_P413587	9430065F17Rik	-1.82147	1.85086e-06		A_51_P204831	Crip1	3.6334	9.70596e-07
A_52_P176999	Klhl31	-1.38715	1.89508e-06		A_51_P114634	Amz1	4.28385	1.04989e-06
A_52_P367983	Zfp385b	-1.91437	1.9117e-06		A_51_P465350	Ly86	4.03219	1.08663e-06
A_51_P499122		-1.41162	1.91385e-06		A_51_P449795	Crip1	4.23906	1.10832e-06
A_52_P619215	Ubqlnl	-2.33064	1.95392e-06		A_52_P380895	Evi2a	4.81526	1.1242e-06
A_51_P485683	Trappc6a	-1.416	2.04622e-06		A_51_P484020	AF251705	3.20938	1.15084e-06
A_52_P547730	Aven	-1.90251	2.11139e-06		A_51_P433467	Evl	4.34756	1.27227e-06
A_51_P128657	4930533L02Rik	-2.99001	2.12832e-06		A_51_P221008	Gramd1b	8.04264	1.30834e-06
A_51_P362278	Rps2	-1.40308	2.15917e-06		A_52_P299771	Bcl2a1c	11.5397	1.33784e-06
A_51_P459012	Zswim2	-1.79168	2.32028e-06		A_51_P485260	Rgl1	1.85776	1.33953e-06
A_52_P565482	March11	-1.75198	2.40259e-06		A_51_P180747	Ctla2a	2.48267	1.37759e-06
A_52_P385752	Prlhr	-1.48913	2.47461e-06		A_52_P523459	Cd44	4.3685	1.39007e-06
A_51_P160713	Alb	-1.33772	2.51917e-06		A_51_P338040	Vopp1	1.92533	1.44684e-06
A_51_P304988	Gm1549	-1.71728	2.6551e-06		A_51_P402908		3.59899	1.45084e-06
A_51_P390260	Cs	-1.29396	2.81747e-06		A_51_P468558	Treml4	3.35576	1.45325e-06
A_52_P275525	Vmn1r58	-1.54166	2.85355e-06		A_51_P341130	Iqgap1	3.13736	1.49965e-06
A_51_P352057	Pemt	-1.39555	2.89429e-06		A_51_P408363	Cfp	2.48064	1.53422e-06
A_52_P89884	Fndc3c1	-1.64716	3.00323e-06		A_51_P333253	Myo1g	4.52435	1.59516e-06
A_51_P520426	Gfra3	-1.27144	3.05504e-06		A_51_P199135	Cd83	5.10017	1.70522e-06
A_51_P297088		-2.18495	3.18271e-06		A_51_P289796	Arl4c	2.91239	1.84633e-06
A_51_P229893	Cts6	-1.74193	3.32624e-06		A_51_P352875	Lcp2	3.09427	1.97329e-06
A_51_P461108	Osbpl10	-1.28488	3.47051e-06		A_52_P325116	Gramd1b	7.68932	2.06389e-06
A_51_P159402	Gcat	-2.21837	3.60914e-06		A_51_P399896	Matk	3.2288	2.24104e-06
A_51_P289742	Slc27a5	-1.40835	4.19801e-06		A_52_P361323	Spic	4.37504	2.27241e-06
A_52_P26859	Mrps7	-1.35746	4.27699e-06		A_52_P660158	Ano6	2.18059	2.30381e-06
A_51_P311540	Cox6a1	-1.38655	4.29584e-06		A_51_P503797	Lair1	3.14291	2.38202e-06
A_52_P540360	Mapk15	-1.30841	4.33038e-06		A_51_P133005	Slc38a1	3.7762	2.50216e-06
A_51_P471229	Olfr304	-2.48075	4.48798e-06		A_51_P248629	Arhgap25	3.34029	2.52234e-06
A_51_P334942	Aldh1a1	-2.33613	4.57791e-06		A_52_P431615	Gm1966	3.89964	2.57133e-06
A_52_P330997	Gm8225	-1.32636	4.61192e-06		A_51_P470432	Pdlim4	2.51137	2.59573e-06
A_52_P343406	Coq5	-1.46165	5.0535e-06		A_51_P162326	LOC100505088	2.06909	2.67928e-06
A_51_P349182	Ctnnd1	-1.29776	5.0961e-06		A_52_P577384	Il18bp	3.49746	2.85944e-06
A_52_P170054	Ndufv3	-1.3635	5.23676e-06		A_51_P159503	Rnf213	1.6755	3.19398e-06
A_51_P490388	Nudt8	-1.41058	5.43659e-06		A_51_P358152	Sepn1	1.95266	3.46448e-06
A_52_P1189070		-2.72046	5.82743e-06		A_51_P249471	9530028C05	1.62486	3.47498e-06
A_51_P105800	Phlpp2	-1.71073	5.87069e-06		A_52_P199614	Wdfy4	3.3639	3.59238e-06
A_51_P328944		-2.1507	5.90062e-06		A_51_P438967	Gpnmb	128.405	3.6561e-06
A_52_P162775	Spg7	-1.27646	5.95554e-06		A_51_P313803	Zufsp	1.42327	3.79739e-06
A_51_P298997	Gfm2	-1.415	5.99834e-06		A_51_P390715	Tgfb1	2.32526	3.85582e-06
A_52_P1101073		-2.30127	6.00135e-06		A_51_P402909	Ncf2	3.40015	3.87329e-06
A_52_P651226	Cntn4	-2.27569	6.12896e-06		A_51_P401668	Laptm5	3.19298	3.93786e-06
A_51_P425334	1700001F09Rik	-1.79404	6.13219e-06		A_52_P271099	Cyth4	3.38841	4.00599e-06
A_52_P1099476	1700125G22Rik	-1.87504	6.28738e-06		A_51_P277216	Ms4a7	6.47062	4.01686e-06
A_52_P270723	Gm8672	-1.84293	6.36239e-06		A_51_P494241	Bcl2a1b	10.9345	4.07941e-06
A_51_P450812	Cog4	-1.40438	6.59538e-06		A_51_P448664	Tbxas1	2.88129	4.16219e-06
A_51_P480209	Dvl3	-1.78474	6.74047e-06		A_51_P174723	Cd86	4.08756	4.20145e-06
A_52_P213881		-1.35096	6.85909e-06		A_51_P446469	Dok2	2.81236	4.3803e-06
A_51_P200599	1700008I05Rik	-1.87247	6.95241e-06		A_51_P121031	March1	3.40262	4.69981e-06
A_51_P475138	Duox1	-1.43781	7.17639e-06		A_51_P387123	Oasl2	3.20121	5.03611e-06
A_51_P219614		-1.26537	7.43236e-06		A_51_P222467	Abcg1	4.84227	5.18516e-06
A_51_P257156	Ddrgk1	-1.26988	7.59356e-06		A_52_P601688	Abcc1	3.5151	5.23221e-06
A_51_P348792	Opn5	-1.7453	7.67748e-06		A_51_P408343	Ifi204	2.70208	5.33054e-06
A_52_P638251		-1.61972	7.92328e-06		A_51_P224843	Tmsb4x	3.17163	5.37267e-06
A_52_P97206	Usp47	-1.23884	7.96241e-06		A_51_P422300	Ms4a6b	5.91664	5.57732e-06
A_51_P153029	Ankrd53	-1.8038	8.01958e-06		A_52_P59124	Ms4a7	6.7661	5.7903e-06
A_52_P192865		-2.07099	8.07832e-06		A_52_P244682	5430435G22Rik	3.68149	5.89252e-06
A_51_P417861	Zfp825	-1.31836	8.95281e-06		A_51_P451032	Anxa3	2.50584	5.92584e-06
ETG07_105829		-1.53729	8.95571e-06		A_51_P176154	Sirpb1b	5.6965	5.95093e-06
A_52_P646066	Zfp609	-1.49516	9.0228e-06		A_51_P337125	Inpp5d	2.93589	6.08151e-06
A_51_P327451	Alas2	-1.87182	9.03194e-06		A_51_P193146	Ms4a6c	5.62785	6.20576e-06
A_52_P1131922		-2.03726	9.10409e-06		A_51_P377833	Cmtm7	2.73101	6.43641e-06
A_52_P272227	Plekhh2	-1.37255	9.31663e-06		A_51_P149714	Ms4a6d	6.78559	6.56977e-06
A_51_P171697	Pebp1	-1.4729	9.36516e-06		A_52_P131466	Rac2	4.04511	7.32858e-06
A_51_P268929		-1.62102	9.51126e-06		A_51_P423981	Ctss	4.66907	7.38359e-06
A_52_P374642	Dlat	-1.35842	9.55727e-06		A_51_P362029	Cd48	3.62085	7.39888e-06
A_51_P501815	1500032L24Rik	-1.31765	9.80312e-06		A_51_P495581	Tlr1	5.46508	7.44582e-06
A_51_P305642	Krtap5-1	-1.77496	9.84278e-06		A_51_P280947	Klrd1	4.54961	7.46647e-06
A_52_P312043	Hoxb8	-2.25839	1.00119e-05		A_52_P145861	Cd86	2.99351	7.62496e-06
A_52_P191648		-1.59499	1.01194e-05		A_51_P444669	Tmem106a	2.07546	7.64636e-06
A_52_P367047	Tubgcp6	-1.87838	1.03725e-05		A_52_P167630	Sh3kbp1	3.18592	7.70038e-06
A_51_P225903	Sprr4	-1.53947	1.05484e-05		A_52_P282741	Sdc3	2.11581	7.73428e-06
A_51_P108659	Pon1	-1.83475	1.05554e-05		A_52_P238027	Lyz2	4.81495	7.80159e-06
A_52_P354183	Mipep	-1.68392	1.05655e-05		A_52_P300786	Naip5	2.0386	7.89109e-06
A_51_P453948	Drg1	-1.16915	1.05707e-05		A_51_P337675	Cd53	3.85015	8.01291e-06
A_52_P842965		-2.07036	1.10475e-05		A_51_P123765	Renbp	2.59335	8.39424e-06
A_52_P508991	Fmo1	-1.3738	1.10759e-05		A_51_P414126	Rab19	2.85686	8.49114e-06
A_51_P231721	Map2k7	-1.74571	1.12781e-05		A_52_P173726	Vav1	3.68655	8.63169e-06
A_51_P470328	Sepp1	-1.34977	1.12945e-05		A_52_P237948	Tm6sf1	3.03258	9.40169e-06
A_51_P290139	Dlst	-1.59459	1.14269e-05		A_51_P359018	Mapk7	1.83753	9.59915e-06
A_52_P587462		-1.63542	1.14669e-05		A_51_P401683	Tm6sf1	2.87525	9.80298e-06
A_51_P267974		-2.071	1.16399e-05		A_52_P229536	Cd44	4.11211	9.95886e-06
A_51_P150763	Ropn1l	-1.75219	1.1747e-05		A_51_P316311	Ppfia4	3.44015	1.00618e-05
A_51_P323880	COX2	-1.34717	1.1784e-05		A_51_P411264	Txndc16	1.615	1.01413e-05
A_51_P364339	Ndufv1	-1.45268	1.18617e-05		A_52_P170635	Sirpa	3.94992	1.05774e-05
A_51_P417858	Zfp825	-1.33593	1.19676e-05		A_51_P249544	Haus8	2.42443	1.10165e-05
A_51_P424954	B230114P17Rik	-7.21563	1.22781e-05		A_51_P352968	Marcks	2.23277	1.1077e-05
A_51_P486668	Uggt2	-1.44055	1.24319e-05		A_51_P520378	Atp1b3	1.81848	1.12716e-05
A_51_P486046		-1.42131	1.25422e-05		A_51_P330298	Gpr137b	3.49707	1.13664e-05
A_52_P232508	Mup3	-1.48344	1.25507e-05		A_51_P154842	Oas1f	3.1938	1.13856e-05
A_51_P384640	Mrpl10	-1.29283	1.29607e-05		A_52_P677117	Ptprc	4.18599	1.14203e-05
A_52_P534383	Gcg	-1.80926	1.30213e-05		A_51_P359017	Mapk7	1.73652	1.14678e-05
A_52_P79318	Lrdd	-1.48639	1.30763e-05		A_51_P447835	Pla2g7	7.15808	1.16374e-05
A_51_P338803	Rn18s	-1.36067	1.31452e-05		A_51_P181517	Fcgr4	3.70294	1.17346e-05
A_52_P331056		-2.66577	1.33493e-05		A_52_P62037	Anxa2	3.40749	1.18686e-05
A_51_P105445	Stard4	-2.8438	1.40784e-05		A_52_P463518	Cd200r1	2.3581	1.2134e-05
A_51_P306109		-2.89797	1.40829e-05		A_51_P406454	Il10rb	2.01709	1.24942e-05
A_51_P231892	Wisp3	-2.02003	1.42383e-05		A_51_P193019	Srgn	2.69474	1.26246e-05
A_51_P230269	H2-Q10	-1.63848	1.43488e-05		A_52_P442567	Trim30a	2.44906	1.30538e-05
A_51_P292951	Ctdp1	-2.29267	1.44197e-05		A_52_P650028	Dock10	2.76466	1.32725e-05
A_52_P315766	Cyp2j5	-1.44226	1.46163e-05		A_51_P147274	Clec4a3	3.6882	1.37371e-05
A_51_P211467	Gpr50	-1.74584	1.46708e-05		A_52_P635388	Ms4a6d	6.49779	1.37892e-05
A_52_P1060867	C530038A18Rik	-1.91321	1.46885e-05		A_51_P391904	Apbb1ip	3.39596	1.37935e-05
A_51_P137742	Vmn1r75	-1.71746	1.47169e-05		A_51_P275454	Trim30a	2.55862	1.38157e-05
A_52_P440964	4833424O15Rik	-2.97103	1.4961e-05		A_51_P391754	Soat1	4.07394	1.38225e-05
A_51_P322396	Ugt3a1	-1.74863	1.50477e-05		A_51_P161737	Gramd1b	5.86786	1.39642e-05
A_51_P244213	Hapln3	-1.80308	1.52577e-05		A_51_P123625	Irg1	20.3894	1.42579e-05
A_52_P457312	Fat3	-1.70376	1.53255e-05		A_52_P456640	Fgr	3.8848	1.4383e-05
A_52_P189946	Ltbp1	-1.70774	1.55209e-05		A_52_P340700	Cdc42se1	1.68183	1.43883e-05
A_51_P229732	4930481B07Rik	-1.4835	1.55462e-05		A_51_P446510	Emp3	3.5089	1.44421e-05
A_51_P355427	Timp4	-1.73653	1.56017e-05		A_52_P110070	5730416F02Rik	6.10226	1.46365e-05
A_52_P615138	Cyb5b	-1.90911	1.56601e-05		A_52_P399934	Dusp2	4.98058	1.47053e-05
A_51_P374752	Rbp4	-1.36779	1.60295e-05		A_51_P183812	Slfn4	5.35998	1.48488e-05
A_51_P281164	1700081L11Rik	-2.07705	1.70441e-05		A_51_P514712	Parp14	1.89916	1.50781e-05
A_52_P297773	Uggt2	-1.42014	1.70972e-05		A_51_P129464	Scd2	4.52725	1.53124e-05
A_52_P391967	Nell1	-2.08743	1.70973e-05		A_51_P262208	Itgb2	5.20156	1.5528e-05
A_51_P177274	Slc6a20b	-1.91141	1.75976e-05		A_51_P231103	Defb1	5.54885	1.62828e-05
A_52_P134146	1810012P15Rik	-1.76996	1.76001e-05		A_52_P251690	Gvin1	4.64809	1.6321e-05
A_51_P242779	Dynlt3	-1.52691	1.8166e-05		A_51_P285669	Pigz	2.63841	1.67258e-05
A_51_P409637	4930505A04Rik	-3.04477	1.82298e-05		A_52_P257812	Lpl	5.3673	1.6897e-05
A_51_P243342	Aes	-1.7495	1.84774e-05		A_52_P13815	Laptm5	3.17301	1.72435e-05
A_52_P485850	Mgam	-1.64121	1.85605e-05		A_51_P464918	Mefv	8.52498	1.77844e-05
A_52_P931778	D130009B15Rik	-2.62322	1.86507e-05		A_51_P118443	2310014H01Rik	2.52689	1.783e-05
A_51_P136441	Nudt12	-1.52345	1.86676e-05		A_52_P534870	Bcl2	2.14869	1.78565e-05
A_51_P367057		-1.99842	1.87487e-05		A_51_P420276	Plxdc2	2.35026	1.78627e-05
A_51_P328890	Tekt1	-1.59946	1.88163e-05		A_52_P674886		2.33132	1.7941e-05
A_52_P207314	Htra4	-8.86291	1.912e-05		A_51_P494403	Xaf1	2.08919	1.82179e-05
A_51_P510301		-2.88009	1.9461e-05		A_51_P246066	Slamf9	3.05875	1.88535e-05
A_51_P470905	Tmem52	-1.65525	1.94953e-05		A_52_P353698	Clec4a2	3.18914	1.93129e-05
A_51_P386688	AY026312	-2.03004	1.96351e-05		A_51_P173043	Egr2	13.5568	1.95053e-05
A_51_P506513	Qdpr	-1.82004	1.99453e-05		A_52_P531651	Parvg	5.76995	1.95688e-05
A_52_P442191	Mllt6	-1.48683	2.00403e-05		A_51_P192130	Stk10	2.70526	2.10586e-05
A_51_P291260	Mgam	-1.50664	2.01049e-05		A_51_P108459	Gpr65	4.40627	2.11214e-05
A_52_P561205	Stard4	-3.00305	2.05028e-05		A_52_P271468	Pip4k2a	2.59177	2.12351e-05
A_51_P207310	Txn2	-1.33872	2.0697e-05		A_51_P394690	Leprot	1.56828	2.12805e-05
A_51_P230537	Ccdc114	-1.94481	2.10872e-05		A_52_P338066	Ubd	19.3026	2.15615e-05
A_51_P503625	Gsta3	-1.68642	2.1753e-05		A_51_P515883	Plac8	4.37684	2.18872e-05
A_51_P226499		-2.06293	2.19018e-05		A_51_P110576	Lgmn	2.12722	2.28469e-05
A_51_P150770	Ropn1l	-1.69249	2.23631e-05		A_51_P259296	Lpl	4.96662	2.32934e-05
A_52_P681722	9330185C12Rik	-2.69002	2.23844e-05		A_52_P337357	Oas1a	3.22213	2.35592e-05
A_51_P267253		-2.06084	2.27145e-05		A_52_P577386	Il18bp	3.29787	2.36491e-05
A_51_P276973	Zc4h2	-1.644	2.29113e-05		A_51_P376050	Epsti1	3.2092	2.39196e-05
A_52_P1132312		-2.79134	2.3125e-05		A_52_P582059	Lyz1	6.67071	2.39333e-05
A_51_P133097	Gm4013	-1.35543	2.32955e-05		A_51_P260683	Rgs1	5.85856	2.4534e-05
A_52_P455077	Ttbk1	-1.75539	2.33185e-05		A_51_P509573	Ccl4	10.4379	2.49419e-05
A_52_P665767	Cox18	-1.46974	2.36728e-05		A_52_P266132	Fgl2	5.6327	2.52552e-05
A_51_P420806	Uck1	-1.84901	2.39797e-05		A_51_P294555	Ifitm6	3.54584	2.55861e-05
A_51_P141290	Plch2	-1.54959	2.40238e-05		A_52_P515057	Slc25a24	2.15905	2.59148e-05
A_52_P172350	Zfp944	-1.93664	2.4935e-05		A_51_P150555	Sfxn3	1.71407	2.59299e-05
A_52_P593037	Acsl5	-1.71786	2.5522e-05		A_51_P378589	Myof	5.06523	2.61934e-05
A_52_P565279	Cecr5	-1.39492	2.60805e-05		A_51_P477121	Pmaip1	5.52029	2.66392e-05
A_52_P101515	Cad	-1.43054	2.63206e-05		A_52_P26386	Gm13157	2.2962	2.67235e-05
A_51_P174645	Asl	-2.06089	2.69403e-05		A_51_P419768	Rgs2	2.81617	2.75594e-05
A_52_P324042	Serpina1b	-1.55249	2.70823e-05		A_51_P331279	Arpc1b	1.93163	2.76216e-05
A_51_P385114	Snhg11	-3.12339	2.71461e-05		A_51_P408506	Icam1	4.0828	2.79055e-05
A_51_P267896		-1.84914	2.72064e-05		A_51_P467798	Fam129a	3.18587	2.82063e-05
A_51_P294849	Atp5g3	-1.46002	2.75766e-05		A_51_P217498	Slc2a4	4.09297	2.8673e-05
A_51_P307872	Cyp2j5	-1.38757	2.78078e-05		A_51_P205209	Cd244	5.73577	2.88375e-05
A_51_P431737	Cth	-2.91998	2.7907e-05		A_52_P477785	Slc17a4	2.29004	2.96429e-05
A_52_P201446	Mtif2	-1.46308	2.81841e-05		A_52_P161488	Clec4e	59.654	2.96551e-05
A_52_P619851	4930518F22Rik	-1.39998	2.84704e-05		A_51_P435317		2.73639	3.00331e-05
A_51_P458983	Gm5617	-1.44325	2.86655e-05		A_51_P292736	Cd72	2.53258	3.12032e-05
A_52_P363587	Chd6	-1.81632	2.93696e-05		A_51_P300277	Coro1a	3.7072	3.13559e-05
A_52_P615225	Adcyap1r1	-1.53092	2.94957e-05		A_52_P385896	Atp8a1	2.69163	3.15631e-05
A_51_P367381	Sod1	-1.49155	2.95733e-05		A_51_P131358	Selplg	3.70628	3.23156e-05
A_51_P116395	Dhrs7b	-1.37105	3.0046e-05		A_51_P269793	Ptplad2	3.03797	3.24496e-05
A_51_P254181	Fahd2a	-1.60621	3.01505e-05		A_51_P408346	Ifi204	2.18443	3.29035e-05
A_52_P253120	Uevld	-1.32421	3.07444e-05		A_51_P359983	Arhgap17	1.53499	3.31027e-05
A_52_P558013	5730409L17Rik	-1.29173	3.0777e-05		A_52_P681310	Plaur	4.92785	3.38151e-05
A_51_P103172		-1.78668	3.09327e-05		A_52_P199633	Trim30d	2.54329	3.3966e-05
A_51_P210603	Cyp4f13	-1.52514	3.11299e-05		A_51_P321150	Lyz2	7.92584	3.40633e-05
A_52_P407832	Slc29a3	-1.59601	3.12973e-05		A_51_P289647	E330016A19Rik	2.24956	3.47583e-05
A_51_P194628	Tmco7	-1.34566	3.19182e-05		A_51_P377620	Mnda	2.78251	3.50317e-05
A_52_P58994	Phb	-1.35425	3.25703e-05		A_51_P201721	Crtap	1.38669	3.53996e-05
A_52_P781398	Trp53	-1.31994	3.27083e-05		A_51_P399985	Myo9b	1.58746	3.59533e-05
A_51_P491777	Olfr59	-2.42472	3.30794e-05		A_51_P123630	Irg1	26.5132	3.6159e-05
A_51_P521155	Fbxw27	-2.24722	3.32336e-05		A_51_P151126	Cd52	5.67624	3.68874e-05
A_51_P469153	BC031353	-2.07204	3.365e-05		A_51_P120738	P2ry14	2.95925	3.74029e-05
A_52_P174569	Hdhd1a	-1.99016	3.43165e-05		A_52_P565507	Ear3	4.22776	3.78339e-05
A_51_P109939	Apoa1bp	-1.39369	3.44922e-05		A_51_P174407	BC028528	2.71627	3.79054e-05
A_52_P114205		-1.4616	3.52121e-05		A_52_P35240	Tagln2	2.89669	3.83771e-05
A_51_P163639	Spaca4	-1.61858	3.53654e-05		A_52_P437421	Bmper	4.71221	3.90771e-05
A_52_P390658	Il1rapl2	-1.73785	3.53839e-05		A_51_P148037	Sh3pxd2b	5.05382	4.00999e-05
A_52_P541875	Uqcrh	-1.35641	3.54623e-05		A_51_P314285	Tmem86a	3.05934	4.01501e-05
A_51_P273679	Dmgdh	-2.02419	3.57242e-05		A_52_P90265	Ucp2	2.76248	4.08219e-05
A_51_P234233	Adam6b	-1.48814	3.60982e-05		A_52_P516296	Oas3	2.64254	4.15892e-05
A_51_P377812	1700011E24Rik	-2.07065	3.65012e-05		A_52_P444628	Cybb	4.86794	4.19764e-05
A_51_P493270	Mrps5	-1.34606	3.66316e-05		A_52_P234004	Usp33	1.322	4.23308e-05
A_52_P496202	Pcsk1n	-1.31518	3.74523e-05		A_52_P380369	D14Ertd668e	1.78083	4.26958e-05
A_52_P213916	Onecut2	-1.47753	3.74976e-05		A_51_P371710	Tlr7	3.72773	4.33155e-05
A_52_P471947		-2.27594	3.75242e-05		A_52_P471812		2.82634	4.37464e-05
A_51_P337269	Aldob	-1.30176	3.75267e-05		A_51_P200447	Pkib	2.78474	4.51024e-05
A_51_P276063	Phyh	-1.57548	3.79978e-05		A_51_P487690	Ifi44	3.07867	4.5403e-05
A_51_P419439	Gnmt	-2.24799	3.80912e-05		A_51_P217509	Btbd11	4.17048	4.59233e-05
A_52_P264647	Cyb5d1	-1.32177	3.8183e-05		A_52_P412585	Ear1	4.10784	4.60582e-05
A_51_P365468	Clpb	-1.42303	3.8354e-05		A_51_P440535	Mlkl	2.85558	4.72343e-05
A_52_P127280	Anubl1	-2.20377	3.96749e-05		A_51_P405476	Fcer1g	3.79042	4.75992e-05
A_51_P374014	Eprs	-1.22105	3.98597e-05		A_51_P382152	Procr	9.51667	4.77503e-05
A_52_P277128	Tmem198	-1.311	3.98884e-05		A_51_P504991	Slfn10-ps	2.5861	4.80534e-05
A_51_P134923	Rnf148	-2.47555	3.98905e-05		A_52_P303100	Trpm4	1.80404	4.87816e-05
A_51_P191519	Stard10	-1.56154	4.0011e-05		A_52_P682382	Scd1	2.56251	5.12148e-05
A_52_P510764	4931407G18Rik	-1.91431	4.0393e-05		A_51_P258529	Pmp22	1.69409	5.15273e-05
A_51_P191400	Ttn	-2.49392	4.10078e-05		A_51_P463120	Ptplad2	2.4798	5.1596e-05
A_51_P429682	Ebp	-1.64861	4.12338e-05		A_52_P661713	Gvin1	4.8143	5.17398e-05
A_51_P273928		-2.38242	4.14216e-05		A_51_P405478	Fcer1g	4.22582	5.2564e-05
A_52_P580773		-1.65936	4.16598e-05		A_51_P450573	Tgfbr2	1.41945	5.27242e-05
A_52_P118323	1700108J01Rik	-1.79167	4.20962e-05		A_51_P381558	Rasa4	4.81802	5.31146e-05
A_52_P92524	Kcnh4	-1.51162	4.23519e-05		A_51_P332201	Cst3	1.16767	5.31523e-05
A_52_P675887		-1.3825	4.23967e-05		A_51_P205779	Cd5l	3.23033	5.35766e-05
A_51_P141535	Oat	-2.28661	4.2593e-05		A_51_P169061	Lpcat2	3.75753	5.38808e-05
A_51_P272283	Cmbl	-2.23422	4.27848e-05		A_52_P218058	Clec5a	13.8841	5.47638e-05
A_51_P339932	Neb	-1.80652	4.29657e-05		A_52_P460230	Cd48	4.51753	5.49658e-05
A_52_P595463	Slc22a30	-1.89257	4.39477e-05		A_52_P337259	Heyl	1.59796	5.56337e-05
A_51_P241101		-1.65146	4.40406e-05		A_51_P514035	Cma1	1.55591	5.70416e-05
A_52_P487454	Htr2c	-1.62535	4.40798e-05		A_51_P511102	Cttnbp2nl	1.92532	5.87914e-05
A_51_P289706	Xrn1	-1.34716	4.49447e-05		A_52_P618427	Pdgfb	5.99338	6.01063e-05
A_51_P296090	Acsf3	-1.66731	4.50121e-05		A_52_P11174	Hip1	1.81439	6.02882e-05
A_52_P672834	Jakmip1	-1.31422	4.58814e-05		A_52_P613241	Icam1	3.84886	6.21747e-05
A_52_P615096	Acox1	-2.2076	4.62097e-05		A_52_P682768	Icos	2.39824	6.24071e-05
A_51_P232913	Cpt1b	-1.50209	4.67865e-05		A_51_P324287	Kif23	3.00137	6.2786e-05
A_52_P342860	Ces1c	-1.42782	4.68321e-05		A_52_P248764	Cerk	2.71308	6.30627e-05
A_51_P252000	Susd4	-3.97327	4.71518e-05		A_51_P151586	Gsg2	2.95609	6.31762e-05
A_51_P468020	Lrrc50	-1.53938	4.81533e-05		A_52_P612518	Slc44a2	1.88276	6.34196e-05
A_51_P487818	Fabp1	-1.39136	4.84913e-05		A_51_P277994	Oas2	2.3275	6.36806e-05
A_52_P441417		-1.71322	4.85285e-05		A_52_P157726	Ear7	3.89262	6.41488e-05
A_51_P221702	Ccdc54	-1.57013	4.88581e-05		A_51_P380005	Galnt3	3.62676	6.46121e-05
A_51_P171999	Apoe	-1.35308	5.06238e-05		A_51_P398683	Rcn3	1.33621	6.47251e-05
A_51_P107808	Ttc19	-1.31965	5.08223e-05		A_51_P210956	Vcam1	5.43165	6.67818e-05
A_52_P41660		-5.00169	5.11071e-05		A_51_P161086	Ppic	1.83048	6.71361e-05
A_51_P503654	Tmem205	-1.44976	5.14257e-05		A_51_P268535	Ear10	3.9605	6.72843e-05
A_52_P869136		-1.40567	5.21395e-05		A_51_P209280	Rab31	2.19411	6.93634e-05
A_51_P244127	Tktl1	-1.98251	5.23966e-05		A_52_P446431	Mx1	2.21413	7.17116e-05
A_51_P398988		-1.31469	5.24092e-05		A_51_P367081	Cdk14	1.87023	7.21754e-05
A_51_P458540	Ndufa12	-1.39199	5.24931e-05		A_51_P472481	Dync2li1	4.69487	7.26207e-05
A_51_P348548	Ecsit	-1.42372	5.25229e-05		A_51_P371051	Glipr1	6.21533	7.40125e-05
A_52_P390844	Olfr740	-1.88634	5.29864e-05		A_52_P643165	Samd4	2.10351	7.41987e-05
A_52_P353631	Taar9	-1.60459	5.30766e-05		A_52_P330214	Fanca	2.26398	7.47796e-05
A_52_P656659	Slc22a5	-1.72803	5.32333e-05		A_51_P509971	Plekho1	2.33615	7.48994e-05
A_51_P337918	Aldh4a1	-1.63553	5.33449e-05		A_52_P252305	Fam177a	2.12291	7.70251e-05
A_51_P345805	Xcr1	-1.59059	5.349e-05		A_52_P613528	Clec4b1	2.80926	7.8074e-05
A_52_P337550	Faf2	-1.18762	5.35025e-05		A_51_P504988	Slfn9	2.15744	7.83056e-05
A_52_P498798	Gsdmc3	-1.71966	5.39698e-05		A_51_P351217	Rab39	2.87923	7.94351e-05
A_52_P395835		-1.97793	5.47375e-05		A_51_P165342	Anxa2	3.16776	7.97307e-05
A_52_P126162	Mtch1	-1.36784	5.52533e-05		A_51_P109508	Havcr2	5.38502	8.27735e-05
A_51_P352738	Mpv17l	-4.07464	5.54103e-05		A_52_P221630		1.88149	8.29353e-05
DCP_20_7		-1.45713	5.56956e-05		A_52_P14600	Cd72	2.32354	8.30723e-05
A_52_P837066		-1.71089	5.57743e-05		A_51_P339943	Nid1	1.82302	8.38555e-05
A_51_P118712	Dgcr6	-1.47829	5.63565e-05		A_52_P643375	Dmpk	1.83927	8.4132e-05
A_52_P313607		-1.42974	5.65209e-05		A_51_P295816	Cep192	1.69019	8.44964e-05
A_52_P124472	Kcnd2	-2.19602	5.69518e-05		A_51_P440365	Frrs1	1.51289	8.47985e-05
A_52_P508750	Grn	-1.31678	5.72725e-05		A_52_P558411	Msn	3.0622	8.61594e-05
A_51_P459894	Sprr2b	-1.53128	5.78035e-05		A_51_P520384	Atp1b3	1.68704	8.62908e-05
A_51_P263591	Pank1	-1.77214	5.81147e-05		A_52_P477559	Frmd4a	1.73645	8.72685e-05
A_52_P555913	Nf2	-1.39135	5.81388e-05		A_51_P460954	Ccl6	5.08915	8.79668e-05
A_51_P192203	Olfr591	-2.76891	5.84743e-05		A_51_P392687	Vim	4.19197	8.93724e-05
A_52_P127051	Zfp398	-2.98062	5.86506e-05		A_51_P468005	Fmo5	1.29746	8.94678e-05
A_51_P309084	Zmynd12	-1.62879	5.91704e-05		A_51_P145883	Btk	3.6193	8.96845e-05
A_52_P315236		-1.455	6.04625e-05		A_52_P380195	Arl4c	3.77788	8.99076e-05
A_51_P164927	Aim2	-2.25249	6.07236e-05		A_51_P438165	Arhgap22	3.34416	9.04698e-05
A_52_P652778	A330076H08Rik	-2.74948	6.07385e-05		A_51_P486239	Clec3b	1.2965	9.17925e-05
A_51_P414706	Ddt	-1.63688	6.1257e-05		A_51_P234113	Nod1	1.53571	9.23311e-05
A_51_P181312	Dcxr	-1.9982	6.20739e-05		A_51_P369550	Cd84	3.01846	9.27488e-05
A_51_P476481	Cyp2j13	-1.31504	6.23202e-05		A_51_P428913	Pkm2	3.61856	9.2887e-05
A_52_P156578	Fkbp15	-1.28711	6.25058e-05		A_51_P427663	Cnn2	2.11815	9.48655e-05
A_52_P626392	Arhgef10	-1.75959	6.26157e-05		A_51_P109050	Paqr4	1.52551	9.86034e-05
A_51_P504127	Krtap5-4	-2.04207	6.26589e-05		A_52_P637282	Wipf1	2.39548	9.88045e-05
A_51_P396983	D630042P16Rik	-1.38318	6.33657e-05		A_52_P1068320	Tnfrsf11a	2.58692	9.91879e-05
A_51_P343356	Isoc2b	-1.69284	6.33806e-05		A_52_P160936	Gusb	1.29958	9.97001e-05
A_51_P495945	6230409E13Rik	-2.81085	6.38962e-05		A_51_P434301	Mcoln2	5.17465	9.99416e-05
A_51_P123314	Olfr74	-2.0968	6.44897e-05		A_52_P646832	Samsn1	5.16148	9.99913e-05
A_51_P125745	Asns	-6.36025	6.47631e-05		A_51_P472292	Igfbp7	1.44539	0.000101059
A_52_P339742	Cyb5r3	-1.74695	6.56258e-05		A_52_P672689	Btc	2.24128	0.000101643
A_51_P124313	Olfr414	-2.1069	6.56361e-05		A_52_P460584	Tnfrsf25	2.76517	0.000102168
A_52_P230904	Wdr18	-1.36353	6.56614e-05		A_52_P412417	Tnfaip3	6.08538	0.000103059
A_51_P122481	1700010L04Rik	-3.43098	6.58559e-05		A_51_P363588	Polk	1.7851	0.000104101
A_51_P517075	Serpinf1	-1.57512	6.61468e-05		A_52_P392674	Acot9	2.25314	0.000106645
A_52_P73836		-1.78886	6.63106e-05		A_51_P230942	Runx2	4.78764	0.000111561
A_52_P564413	Pik3c2g	-1.55052	6.69546e-05		A_51_P394715	Cklf	2.18707	0.0001116
A_51_P396848	Gsto2	-2.81368	6.70115e-05		A_51_P373777	Trim35	1.78608	0.000111873
A_52_P294377	Pde4dip	-1.70353	6.73636e-05		A_51_P140710	Ccl3	9.14195	0.000115806
A_51_P448677	Pcp2	-1.37854	6.80829e-05		A_51_P238354	Plek	5.26078	0.000116324
A_52_P654752	Trub1	-1.43067	6.81381e-05		A_51_P411225	Wipf1	2.53341	0.00011715
A_51_P174314	Robo1	-2.36561	6.84804e-05		A_51_P509997	Cox6a2	2.69453	0.000117527
A_52_P104606	D630042F21Rik	-2.05348	6.85213e-05		A_51_P281033	Coro2a	2.51401	0.000118273
A_52_P527775	Cyp2d10	-1.65004	6.91142e-05		A_51_P371912	Kctd12	2.22306	0.000118555
A_52_P838078	B230354K17Rik	-1.44222	6.91218e-05		A_51_P302977	Ms4a4c	3.13622	0.000119709
A_52_P302496	Fah	-1.32236	6.94647e-05		A_51_P364694	Slfn5	2.2357	0.000120183
A_51_P115027	Afg3l2	-1.32237	7.05814e-05		A_51_P487813	Lxn	2.04987	0.00012036
A_52_P10254	Psmc4	-1.22634	7.073e-05		A_51_P212782	Il1b	5.87052	0.00012132
A_51_P516615	Ndufb10	-1.49681	7.20897e-05		A_52_P408757	Fcgr3	2.21342	0.000121625
A_52_P1027791		-1.79625	7.21889e-05		A_51_P151828	Flna	2.25242	0.000122524
A_52_P432124	Gsta3	-1.67602	7.26718e-05		A_51_P169693	Bst2	1.52793	0.000122599
A_51_P357606	Phyhd1	-1.41177	7.28184e-05		A_51_P315890	Kcnk6	2.10346	0.000124181
A_52_P869373	Smcr7l	-1.37103	7.31275e-05		A_52_P578732	Ccr5	2.71696	0.000126684
A_52_P339246	Pdlim5	-1.45246	7.35204e-05		A_52_P431159	Il1rn	7.95974	0.000126953
A_52_P621418		-1.34503	7.44582e-05		A_52_P256421	Fam129a	2.29928	0.00012824
A_51_P316784	Gm9963	-1.6143	7.48874e-05		A_51_P100852	Fam26f	3.95065	0.000128499
A_51_P320650	C77370	-1.68357	7.55235e-05		A_51_P286737	Ccl2	10.3389	0.00012941
A_51_P309184	Pxmp2	-1.49481	7.55237e-05		A_51_P238357	Plek	4.61724	0.000131356
A_51_P165617	Tufm	-1.42212	7.57489e-05		A_52_P640282	Sat1	1.7879	0.000134204
A_52_P288733	Zcchc7	-1.69328	7.57728e-05		A_51_P480119	Prelid2	2.01028	0.000135266
A_51_P396000	Me3	-2.01837	7.59404e-05		A_52_P75465	Gdpd1	2.38713	0.000135829
A_52_P384574	Stard4	-3.94346	7.74537e-05		A_51_P343517	Ly6d	3.87075	0.000142371
A_52_P400637	D630032N06Rik	-1.72036	7.74726e-05		A_52_P481423	Cttnbp2nl	2.06888	0.000146092
A_52_P60225		-1.45464	7.81807e-05		A_51_P270819	Traf2	1.22429	0.000146352
A_51_P358462	4930579J09Rik	-1.6221	7.82572e-05		A_51_P237856	Ifi203	1.89055	0.000148125
A_52_P544560	Slc22a15	-1.97469	7.99764e-05		A_52_P669035	Clca1	1.83925	0.000149196
A_52_P101303	Kcnj15	-2.11109	8.01617e-05		A_51_P408946	Ccne1	1.9975	0.000151764
A_51_P227275	Csn3	-2.01622	8.031e-05		A_51_P235687	Alox5ap	3.48782	0.00015343
A_51_P289976	Olfr693	-2.08654	8.03357e-05		A_51_P165244	Gbp3	3.90327	0.000153936
A_52_P77227	Rnf212	-1.78395	8.07667e-05		A_52_P525519	Pkn3	2.13609	0.000156907
A_51_P480046	Entpd5	-1.56669	8.13589e-05		A_51_P204103	Olfr1442	1.6168	0.0001588
A_52_P316413	Tmem57	-1.39499	8.26942e-05		A_51_P140331	Slc44a2	1.77674	0.00015943
A_51_P298097	Lonp1	-1.36625	8.27171e-05		A_52_P476754	Ubash3b	2.26254	0.000159502
A_51_P209502	Tmbim6	-1.35114	8.34698e-05		A_52_P335354	Gas2l3	2.73225	0.00015971
A_52_P506147	Gm10165	-1.7591	8.52828e-05		A_51_P349192	2210013O21Rik	1.73625	0.00016259
A_52_P246233	Catsper3	-2.3718	8.53995e-05		A_51_P236267	St8sia4	3.31791	0.00016453
A_51_P261494	Birc7	-1.9718	8.58518e-05		A_51_P105078	S100a4	7.87696	0.000165326
A_51_P299266	Ppdpf	-1.58242	8.59618e-05		A_51_P212754	Tgfbi	1.83883	0.000169722
A_52_P30920	Srr	-1.53521	8.62083e-05		A_51_P289392	Naip1	3.50481	0.00016975
A_51_P115768	Rragd	-1.44044	8.64244e-05		A_51_P264064	Incenp	2.11325	0.000169899
A_52_P181408	Dpp10	-2.32396	8.6737e-05		A_51_P493117	Slc16a9	1.74274	0.000172368
A_51_P260098	Gcdh	-1.57592	8.70536e-05		A_51_P472249	Slc7a7	2.48195	0.000172896
A_51_P464588	Dnajc28	-1.70179	8.81463e-05		A_51_P456941	Ier5	2.29903	0.000174747
A_51_P160389	4930470F04Rik	-1.66225	8.83323e-05		A_52_P137193	AI662270	3.48565	0.0001749
A_51_P354838	Krt75	-2.03739	8.8443e-05		A_51_P394585	Snx22	1.42682	0.000175082
A_51_P430082	Tst	-1.58342	8.95312e-05		A_51_P410918	A830007P12Rik	1.88671	0.000175892
A_52_P972039	Gm6260	-2.52551	8.9697e-05		A_51_P264227	Gpr160	2.19665	0.000176771
A_51_P267949	1300002E11Rik	-1.47982	8.9976e-05		A_51_P430014	Ptafr	3.34506	0.000181367
A_52_P433188	Gm3764	-1.57555	9.08151e-05		A_52_P497625	A630001G21Rik	2.15292	0.000181451
A_52_P560792	Slc25a39	-1.43164	9.13433e-05		A_51_P249215	Ptger2	1.82929	0.000183003
A_51_P256766	Raet1a	-7.24937	9.15932e-05		A_52_P371494	Trim30d	2.2309	0.000183354
A_51_P172625	Palm3	-1.73039	9.1598e-05		A_51_P255016	Sp100	1.62592	0.000183971
A_51_P256771	Raet1a	-6.72726	9.19434e-05		A_51_P321886	Cmtm3	2.2497	0.00018505
A_51_P498526	P2rx2	-1.49774	9.27077e-05		A_51_P282508	Rhoc	1.90449	0.000188844
A_51_P473528	Ahcy	-1.81887	9.29149e-05		A_51_P269792	Rad51l1	2.62576	0.000191018
A_51_P269084	Chchd10	-1.71865	9.37398e-05		A_51_P345422	Lyn	1.54486	0.000192646
A_52_P499206	Tbl2	-1.40897	9.46233e-05		A_52_P21835	Entpd1	2.86975	0.000195187
A_52_P154564	Scrt1	-2.25279	9.4631e-05		A_51_P215887	Aldh18a1	2.5029	0.000197394
A_52_P608523	Chat	-1.56347	9.51475e-05		A_51_P195506	Csf1	1.95838	0.000197575
A_51_P208361	Ak3	-1.5539	9.53986e-05		A_51_P431087	Sparc	1.61592	0.000198585
A_52_P275259	4930525M21Rik	-2.07123	9.55795e-05		A_51_P113144	Ap1s2	2.41584	0.000200418
A_52_P59400	A830018L16Rik	-2.51934	9.74935e-05		A_52_P290020	Arhgef6	2.27191	0.000203457
A_51_P109649	Meg3	-2.10961	9.75105e-05		A_51_P160544	Efemp2	1.66029	0.000206623
A_51_P354272	1300001I01Rik	-1.39195	9.82188e-05		A_51_P248786	Ccdc80	2.23333	0.000209813
A_52_P485433	Mrpl49	-1.44196	9.83193e-05		A_52_P647900	Arhgef2	2.85015	0.000213409
A_51_P383774	Gngt1	-4.11631	9.861e-05		A_51_P390538	Mpeg1	3.71895	0.000215802
A_52_P546660	1700029I15Rik	-1.71775	9.89674e-05		A_51_P439803	Actg1	1.78277	0.000217451
A_51_P217295	Prkar2a	-1.28613	9.91474e-05		A_52_P90363	Ifi27l2a	2.97603	0.000218626
A_51_P495730	1700049L16Rik	-1.30588	9.93733e-05		A_52_P99888	Cxcl16	2.71172	0.000222374
A_51_P514256	Tubb2b	-4.15912	9.9491e-05		A_51_P338746	Prdm1	3.39339	0.000223729
A_52_P222003	Vpreb2	-1.46843	9.9826e-05		A_52_P489495	LOC100503222	4.36059	0.000224179
A_52_P1195732		-2.48228	0.000100434		A_52_P168962	Cd38	2.32802	0.000224993
A_52_P407871	Lsm12	-1.24648	0.000101255		A_52_P334593	Ccrl2	3.71346	0.000226278
A_51_P120830	Mmp10	-1.31822	0.000101788		A_51_P334785	Pyhin1	2.85866	0.000227108
A_51_P368855	H2-Ke2	-1.38195	0.000103221		A_51_P506792	Tpd52	1.73513	0.000227404
A_52_P365615	Ces2e	-1.48898	0.000103351		A_51_P152826	Golt1b	1.67136	0.000228761
A_52_P468537	Uqcc	-1.44632	0.000103685		A_51_P389751	Relb	4.84175	0.000231046
A_51_P331424	Dnaic1	-1.52588	0.000104317		A_51_P453111	Hexb	2.07888	0.000237357
A_52_P124429	Stra13	-1.29833	0.000105387		A_52_P43549	Cd38	2.09904	0.000237999
A_52_P316824	Ttll5	-1.50595	0.000106067		A_52_P364130	Map3k14	1.88141	0.000238627
A_51_P438924	Cmtm5	-1.51223	0.000107071		A_52_P127925	Tcfec	2.61983	0.00023944
A_51_P339233	Prrt1	-1.81812	0.000107658		A_52_P355084	Metrnl	2.54547	0.000239453
A_52_P218894		-1.47856	0.000107681		A_51_P202033	Wls	1.62807	0.000240631
A_52_P605129	Ndor1	-1.64771	0.000107967		A_51_P457989	Rragd	2.12163	0.000240839
A_51_P114005	Gstm7	-1.36355	0.000108835		A_51_P168762	Tnfrsf21	2.18533	0.00024095
A_51_P422183	Hmgn3	-1.7297	0.000108894		A_51_P225592	Tpm4	1.839	0.000253087
A_51_P190397		-1.45267	0.000109682		A_52_P1131985	Hivep3	3.62215	0.000255475
A_51_P177194	Rdh19	-1.59004	0.000109837		A_51_P347862	Actn1	1.40957	0.000256016
A_51_P137317	Trit1	-1.51753	0.000110105		A_52_P821	Fli1	1.95327	0.000256679
A_52_P102722	D030025P21Rik	-4.30548	0.00011096		A_51_P251833	Gpha2	1.75375	0.000257297
A_51_P132978	Idh1	-1.59857	0.000111349		A_51_P427383	Samd9l	2.42003	0.000259219
A_52_P625007		-1.34885	0.000111486		A_51_P371750	Marco	10.7718	0.000266095
A_52_P312204	Nxph1	-2.19542	0.00011182		A_51_P199354	Lamc1	1.42737	0.000269442
A_51_P353946	Il11ra1	-1.40645	0.000113096		A_51_P140721	Chst14	1.52775	0.000279797
A_51_P373583	Olfr1342	-1.54275	0.000114017		A_52_P235319	Ptpre	2.77526	0.00028141
A_52_P665768	Cox18	-1.47732	0.000114036		A_51_P281089	S100a6	3.67706	0.000281664
A_52_P504254	9530008L14Rik	-2.04497	0.000114154		A_52_P624969		3.33621	0.000286264
A_51_P464661	Acsf2	-1.87591	0.000114693		A_51_P283590	Anxa1	2.36345	0.000288815
A_51_P405304	Mepe	-1.54444	0.000115096		A_51_P267593	1700061G19Rik	9.18689	0.000289846
A_52_P253843	Maz	-1.25944	0.000115353		A_51_P112734	Slc7a8	2.35571	0.000290291
A_51_P293853	Gpd1	-1.90911	0.000115486		A_51_P306446	6720489N17Rik	1.53406	0.00029203
A_51_P362292	Ms4a10	-1.70939	0.000115613		A_51_P452629	Tlr2	7.02312	0.000292392
A_52_P1043679	Nkain2	-1.96121	0.000115916		A_52_P615247		3.28082	0.000293338
A_51_P187052	Fshb	-1.94483	0.000116237		A_51_P172853	Cd14	5.91422	0.000293589
A_52_P130642	Ankrd42	-2.07925	0.000116397		A_51_P241262	Arhgap15	3.40162	0.000293765
A_52_P470736		-1.63679	0.00011753		A_52_P201531	Myo9a	2.41332	0.000296717
A_51_P408199	Krtap4-2	-1.67691	0.000117997		A_51_P425772	Ckb	1.96687	0.000297475
A_52_P31292		-1.95362	0.000118019		A_51_P284730	9030418K01Rik	1.9349	0.00030539
A_52_P16419	Gpd1	-1.78114	0.000119092		A_51_P337662	Ddx26b	1.89871	0.000309903
A_51_P169087	Gls2	-2.30943	0.000119356		A_52_P188261	Camk2d	1.88517	0.000310584
A_51_P462448	Gpx4	-1.27139	0.000119611		A_52_P167278	Mthfd1l	3.40446	0.000313307
A_52_P57416	Wdr59	-1.51259	0.000119899		A_51_P409496	Arhgap11a	2.31252	0.000319058
A_51_P230267	H2-Q10	-1.71645	0.000120306		A_51_P272876	Fam46a	2.04908	0.000320865
A_52_P677236	Fam170a	-1.99303	0.000120469		A_51_P358233	Ifi27l2a	3.00265	0.000323054
A_51_P155212	Etfb	-1.48997	0.000120996		A_52_P27442	2310046K01Rik	2.72548	0.000323746
A_51_P302588	Atp5d	-1.38231	0.000121		A_51_P252677	1110007C09Rik	1.24494	0.000323846
A_52_P206998		-1.82092	0.000121704		A_52_P141338	Acot10	2.24788	0.00032554
A_51_P334019	Mosc2	-1.36717	0.000122267		A_51_P407841	Cd200r1	4.92151	0.000330224
A_52_P299921	Bmp1	-1.54958	0.000123179		A_51_P407999	1500011B03Rik	1.65849	0.000330522
A_52_P382376		-2.06216	0.00012335		A_52_P596008	Zeb2	2.4124	0.000331066
A_51_P409559		-1.42564	0.000123575		A_51_P233583	Clec1b	2.70867	0.000333538
A_52_P1013432		-1.97097	0.000124634		A_51_P280437	Slc12a6	1.29589	0.000335005
A_51_P300143	Uqcr11	-1.44546	0.000125483		A_52_P118591	BC096441	2.06875	0.000338944
A_51_P241577	Spats1	-1.66085	0.000125538		A_52_P15212	Ctbp2	1.7965	0.000342299
A_52_P319137	Lrrc51	-1.46107	0.000126147		A_51_P191375	Serpinb6a	1.90284	0.000343123
A_51_P301537	Tmem217	-2.75239	0.000127023		A_52_P2659		1.96884	0.000356265
A_52_P877097		-1.55018	0.000127488		A_51_P213940	Sfn	1.55833	0.000357615
A_52_P630571	5430411K18Rik	-1.46301	0.000128641		A_51_P500002	Sema6d	1.55274	0.000366094
A_51_P184156	Cfc1	-1.38303	0.000128796		A_52_P200244	Sptlc2	1.4781	0.000367164
A_51_P504546	Aldh1l1	-1.90168	0.000128885		A_52_P126403	Tmem26	2.85716	0.000373042
A_51_P178887	Mttp	-1.37533	0.000130014		A_51_P414637	Col5a1	1.72118	0.000374755
A_52_P99341	Meg3	-3.05157	0.000130553		A_51_P143200	Tcstv3	4.14311	0.000378337
A_52_P636446	Plekhn1	-1.28091	0.000130722		A_51_P424810	Ncapg2	3.05645	0.000384666
A_51_P358940	Wbp2	-1.2982	0.000131499		A_52_P545613	Fcgr2b	1.66463	0.000384689
A_51_P438200	Sil1	-1.37583	0.00013155		A_51_P268053	Map4k4	2.03059	0.000385052
A_51_P400463	Agmat	-1.56864	0.000132008		A_52_P465129		2.3377	0.000393626
A_51_P112237	Angel1	-1.4481	0.000132587		A_52_P86965	AI607873	2.13954	0.000395521
A_51_P381373	Wwp1	-1.33551	0.000132658		A_51_P455338	Ear11	3.99003	0.000401155
A_51_P479230	Nat8	-2.46577	0.00013418		A_51_P161021	Ifit2	2.74936	0.000401466
A_51_P267063	Ugt3a2	-1.45653	0.000134204		A_51_P265806	Clca2	1.95265	0.00040581
A_52_P447138	Eprs	-1.18792	0.000134455		A_51_P236864	Parp8	3.50116	0.000407003
A_51_P375526	Pax2	-1.40527	0.000134869		A_52_P346706	Akr1b3	1.87496	0.000407301
A_52_P569651	Pmpca	-1.51595	0.000137347		A_52_P101852	Sparc	1.68646	0.00041625
A_52_P340167	Acacb	-1.52222	0.000137886		A_51_P472867	Oas3	2.30976	0.000419675
A_51_P432504	Pcyt2	-1.40495	0.000138522		A_51_P471288		1.22777	0.00042374
A_52_P240878	Adora2a	-1.52306	0.000138675		A_52_P100185	4930503L19Rik	1.44905	0.000446884
A_51_P345274	Onecut2	-1.38306	0.000140057		A_52_P761812	2810427C15Rik	1.43094	0.000449317
A_52_P390625	Gcsh	-1.59687	0.000140115		A_51_P293069	Mfsd7b	1.45722	0.000459107
A_52_P487986	Krtap16-9	-1.39286	0.000140816		A_52_P316283		1.47055	0.000467697
A_51_P521125	Ccdc104	-1.29838	0.00014133		A_51_P515605	Col3a1	3.33629	0.000477822
A_51_P394174	Ankrd6	-2.21896	0.000141616		A_52_P1131540		3.08872	0.000477889
A_52_P256492	Grip2	-3.72339	0.000141805		A_51_P269549	Trem2	6.86471	0.000478225
A_52_P471787		-2.19434	0.000142		A_52_P700056	Gm11428	2.26163	0.000479139
A_51_P216496	Tfpi2	-2.05997	0.00014242		A_52_P451073	Tnfrsf21	2.29378	0.000482198
A_51_P235448	Olfr544	-1.90393	0.000142835		A_51_P407638	Far1	1.907	0.000483264
A_52_P620898	Ajap1	-1.49318	0.000143705		A_51_P155643	S100a11	2.9853	0.000485509
A_52_P36928	Morn2	-1.36791	0.000144411		A_52_P90364	Ifi27l2a	3.49817	0.00048551
A_52_P138036	Gm10653	-1.32257	0.000144865		A_52_P641013	Ankrd29	1.365	0.00048671
A_52_P409868	B630019A10Rik	-2.07119	0.000145073		A_51_P255817	Scarb1	1.61432	0.000498496
A_51_P313896	Anln	-1.74585	0.00014518		A_52_P258617	Cd180	2.85794	0.000504039
A_52_P557911	Sox21	-1.31493	0.000145435		A_51_P502661	Vwa5a	1.4981	0.000507558
A_51_P381006	Olfr557	-2.71138	0.0001457		A_52_P10041	Akr1b3	1.8871	0.000509929
A_52_P650540	Nlrp3	-1.62506	0.000146605		A_51_P487384	Tax1bp3	1.4509	0.000510023
A_51_P185135	Gpr108	-1.31035	0.000147468		A_51_P517157	Tmem43	1.49482	0.000512236
A_51_P347552		-2.57406	0.000147538		A_52_P321140	Defb1	3.36333	0.000512405
A_52_P513959	Csnk2a1	-1.23965	0.000147662		A_52_P220879	Tgm2	1.48777	0.000513365
A_52_P309084	D10Bwg1379e	-2.28519	0.000147695		A_51_P253883	Fam49a	2.67552	0.000528046
A_52_P988817		-1.48706	0.000147827		A_52_P492411	Serpinb9	2.0342	0.000529519
A_51_P397920	D17Wsu92e	-1.37719	0.000147888		A_51_P436652	Ccl7	13.8505	0.000530716
A_52_P8227	Lypla1	-1.41865	0.000150175		A_52_P474775	Tspan32	4.09864	0.000531325
A_51_P193536	Ccs	-1.68173	0.000150377		A_51_P495232	Gpx8	1.69251	0.000537639
A_52_P638382	Hoxa4	-1.53572	0.000150377		A_52_P97680	Parp14	1.98306	0.000540604
A_52_P391505	Meg3	-11.5868	0.000150441		A_51_P130095	Fcgr2b	1.60073	0.000542518
A_52_P99807	Dpy19l3	-1.79166	0.00015083		A_52_P3029	Agpat4	2.16014	0.000549791
A_51_P350091	Mnx1	-2.09418	0.000150937		A_52_P236777	Setd3	4.86333	0.000550908
A_52_P527944	Ptprz1	-1.33095	0.000152905		A_51_P238786	Mcl1	1.34914	0.00055479
A_51_P162437	Bcr	-1.39231	0.000153251		A_52_P174421	Galc	2.77974	0.000557961
A_51_P488283		-3.65216	0.000153632		A_51_P261600	Fam38a	1.53717	0.000561187
A_51_P162313	Tssk5	-2.45906	0.000153789		A_51_P262401	Itga6	1.75218	0.000566113
A_51_P183051	Upb1	-1.85517	0.00015455		A_51_P378210	Guca2a	1.71544	0.000570149
A_52_P47266		-1.60541	0.000154867		A_51_P267239	Litaf	1.39604	0.000576479
A_51_P139021	Clpp	-1.34364	0.00015491		A_52_P665675	Abca1	1.75824	0.000580046
A_51_P324950	Pcdha6	-2.3932	0.000155014		A_51_P515768	Pdlim7	1.64968	0.000590535
A_52_P659953		-2.75016	0.000155618		A_51_P468599	Smchd1	1.28569	0.000610166
A_52_P1082755	2900018K06Rik	-2.05269	0.000156522		A_51_P313674	Mmp12	11.0176	0.000620326
A_51_P458584	Fpr-rs3	-2.61886	0.000157069		A_51_P249494	Sdcbp	1.50367	0.000630146
A_52_P559557	BC026585	-1.52878	0.000157336		A_52_P576041	Rgl1	1.55134	0.00063341
A_52_P305792		-1.72924	0.000159216		A_52_P270490	Epb4.1l1	1.59829	0.000633824
A_52_P240928	Fert2	-1.57352	0.000159365		A_52_P74637	Gm9292	1.69271	0.000634589
A_51_P181319	Dcxr	-1.87199	0.000160047		A_52_P180373	Mpeg1	2.68319	0.000642382
A_51_P480390	Meig1	-4.7475	0.00016161		A_51_P331870	Rnf145	2.61728	0.00064731
A_52_P686231	A530020G20Rik	-1.64292	0.000161947		A_51_P424518	Nin	1.89236	0.000648904
A_52_P708886		-1.67236	0.000162959		A_51_P199968	Frmd6	1.40056	0.000649706
A_52_P622197		-1.39432	0.000163997		A_51_P237367	Plekha1	1.80144	0.000650601
A_52_P330201	Atp5sl	-1.76644	0.000164263		A_52_P535484	Gvin1	3.52343	0.00065487
A_51_P470530	1700019B03Rik	-1.53402	0.000164661		A_52_P196105	Ttyh3	1.88796	0.000655802
A_52_P187132	Ybx1	-1.22447	0.00016486		A_51_P359636	Lgals3bp	1.44742	0.000664958
A_51_P236303	Serpina1d	-1.48705	0.000166219		A_51_P187018	Magohb	1.36761	0.00066874
A_52_P158029		-1.47489	0.000166457		A_51_P439299	Relt	1.9193	0.000673382
A_52_P662216	C230096C10Rik	-1.43975	0.000167507		A_51_P502798	Fam55d	3.11439	0.000678839
A_51_P493302	Kmo	-1.41781	0.000168579		A_51_P253803	Mki67	3.79503	0.000690219
A_51_P123422	Ptx4	-2.07511	0.000168964		A_51_P423039	Slc10a3	1.41927	0.000696299
A_51_P172475	S100a1	-1.2796	0.000169246		A_51_P516012	Ntrk2	25.8954	0.000702841
A_51_P498772	1700019D03Rik	-1.60966	0.000169418		A_52_P436364	Chsy1	1.66192	0.000705537
A_52_P181394	Grm5	-2.15334	0.000169459		A_51_P442097	Slc41a3	1.77566	0.000706567
A_52_P650288	Mrps5	-1.37347	0.000170731		A_51_P435348	Tmem159	1.50454	0.000713935
A_51_P249104		-1.59956	0.000171909		A_52_P34012	Synj1	1.43549	0.000714344
A_52_P650473		-1.34057	0.000172134		A_52_P244572	Mtap4	1.2566	0.000735986
A_51_P476820	Calr3	-2.00555	0.000172746		A_52_P138926	Slc32a1	2.77991	0.000752897
A_51_P249360	Suox	-2.23266	0.000173392		A_52_P679860	Herc6	1.82854	0.000753663
A_51_P298843	Pcbd2	-1.51352	0.000174746		A_52_P29151	Ankrd44	1.79325	0.000759608
A_51_P235580	Dap3	-1.4743	0.000175605		A_51_P408631	Slc20a1	1.96021	0.000761339
A_51_P392429	Mrgpre	-3.23549	0.000176516		A_51_P410430	Ccdc19	1.50166	0.000777114
A_51_P461703	Mup1	-1.50247	0.000178337		A_51_P501757	Rgmb	1.31403	0.000777344
A_51_P310967	Aifm2	-1.53093	0.000178485		A_52_P607128	Msr1	1.99793	0.00078956
A_51_P177659	3110057O12Rik	-1.83887	0.000178939		A_52_P651833	Soat1	3.37871	0.000790426
A_51_P333216	Gja5	-1.57694	0.00017952		A_52_P324767	Tmed8	1.60407	0.000791369
A_51_P434059	Gja6	-2.06905	0.000181473		A_52_P285182	Donson	1.74718	0.000796236
A_51_P272123	Ndufa10	-1.45752	0.000181646		A_51_P515242	Fam40b	5.10988	0.000804803
A_51_P393193	Ces3b	-1.61098	0.000183904		A_52_P169048	Dnmt3a	1.82483	0.000806789
A_52_P541118	Snhg11	-4.58583	0.000184855		A_51_P494675	Cotl1	3.13708	0.00081136
A_51_P283384	Vmn1r237	-4.08	0.000185589		A_51_P238722	Cd93	2.16141	0.000812351
A_51_P336827	Cyb5b	-2.07602	0.000185593		A_51_P169745	Tuba1a	1.81913	0.00083483
A_52_P596086	2310067B10Rik	-1.39277	0.000185733		A_51_P206585	Runx1	15.6917	0.00083922
A_52_P649177	Pdlim5	-1.30583	0.000186646		A_52_P134762		2.12039	0.000849672
A_51_P240036	Serpina3k	-1.42096	0.000187074		A_51_P451346	Klf6	2.59858	0.00085562
A_51_P120448	Echdc1	-1.78862	0.00018738		A_51_P197899		1.30075	0.000859509
A_51_P378934	Ccdc159	-1.88004	0.000188893		A_51_P512205	Unc13d	3.39359	0.000873568
A_52_P408540	Ppp3cc	-1.60624	0.000189251		A_52_P452689	Atf3	5.33642	0.000879201
A_51_P146941	Hmgcs1	-6.35775	0.000189266		A_51_P156857	2010002N04Rik	2.38317	0.000884799
A_52_P247915		-1.5769	0.000189887		A_52_P374545	Gimap3	4.57556	0.00089359
A_51_P157976	Mmab	-2.69218	0.00019373		A_51_P354265	Serpinb9	1.93501	0.00089666
A_51_P453963	9530008L14Rik	-1.69935	0.000194638		A_52_P678056	Fam176b	1.29506	0.00090325
A_52_P579771	4930452A19Rik	-1.89688	0.000196279		A_51_P134801	Ankrd12	1.63732	0.000907551
A_51_P179921	Igdcc3	-1.89328	0.000196292		A_51_P502724	Fam102b	3.49682	0.000911293
A_51_P194853	Sec14l4	-1.57212	0.000197429		A_51_P269687	Pole2	1.87623	0.000918198
A_52_P510638	E030003E18Rik	-4.28421	0.000199555		A_52_P374897	Arg2	3.53962	0.000922472
A_52_P672399	Ascc1	-1.39106	0.000201076		A_51_P304170	Rtp4	1.78508	0.000925628
A_51_P455997	Meg3	-11.8167	0.0002018		A_51_P346165	Agpat4	2.16838	0.000927589
A_51_P473533	Ahcy	-1.76543	0.000201879		A_51_P457388	Phc2	1.19131	0.000935149
A_51_P261835	Tmem8c	-1.37811	0.000202742		A_52_P424959	Rtn1	1.86551	0.000938243
A_51_P163713	Olfr1428	-1.83114	0.000203363		A_51_P118545	S100g	7.56877	0.000939865
A_52_P4095	Auh	-1.73934	0.000203613		A_51_P489736	Tmem194b	2.06622	0.000943334
A_51_P374457	Gstp1	-1.40612	0.000204012		A_52_P153939		1.8824	0.000963587
A_51_P261648	Olfr1507	-1.76745	0.000204215		A_52_P179925	Abcg8	4.59922	0.000970988
A_52_P460148	Ppp1r13l	-1.36156	0.000205935		A_51_P519251	Nupr1	3.60443	0.000987314
A_52_P268104		-1.3442	0.000206268		A_52_P295067	Snn	2.09089	0.000994291
A_51_P494992	Runx3	-1.57891	0.000206773		A_52_P236207	2410089E03Rik	1.37818	0.00100291
A_51_P354433	Ppie	-1.31836	0.000208837		A_51_P505169	Donson	1.693	0.00100495
A_51_P488440	6720482G16Rik	-2.74008	0.000209262		A_52_P496628	2700081O15Rik	1.51368	0.00101545
A_52_P660422	Mip	-2.20564	0.000209527		A_52_P435356	Cotl1	2.92318	0.00101629
A_52_P143357		-1.47615	0.000209622		A_51_P130101	Fcgr2b	1.6041	0.00102444
A_51_P445823	Klk9	-3.55586	0.000210254		A_52_P112791	Far1	2.36217	0.00102886
A_52_P329917	Prrg2	-1.35916	0.000210895		A_51_P356172		2.17999	0.00103451
A_52_P604849	Cspg5	-2.0618	0.000211029		A_51_P439876	Map4k4	2.07926	0.00103608
A_51_P280506		-2.12399	0.00021219		A_52_P368384	Rap2b	3.95488	0.00103748
A_51_P153170	Cyb5r3	-1.69205	0.000213596		A_51_P415059	Aurkb	5.0677	0.00103819
A_52_P244312	Svip	-1.57418	0.000213779		A_52_P177142	Otud1	1.64805	0.00104084
A_52_P209132	Hoxd3	-1.84356	0.000214638		A_52_P101728		1.68547	0.00104208
A_52_P377736		-1.52491	0.000214706		A_52_P598835	2010109K11Rik	1.80181	0.0010445
A_51_P155909	1700113H08Rik	-3.05806	0.000214718		A_52_P670812	LOC100616095	2.2018	0.00104843
A_51_P490204	Pop5	-1.3675	0.000214868		A_51_P416074	Ryr1	4.71531	0.00106036
A_51_P469951	Srgap3	-4.04354	0.000216091		A_52_P241640		1.23477	0.00114533
A_51_P355301	Cyp3a11	-3.55634	0.000216882		A_51_P384382	Crlf3	1.37443	0.00114539
A_52_P524761	Arhgap33	-1.56273	0.000217634		A_52_P463936	Isg15	1.67899	0.0011456
A_52_P313007	Olfr469	-1.80222	0.000217767		A_51_P225493	1700016C15Rik	5.75695	0.001152
A_52_P58930		-1.62945	0.000217835		A_51_P124535	Mest	1.79529	0.00118366
A_51_P434995	Srcin1	-1.79675	0.000218348		A_51_P155935	6330416G13Rik	2.16469	0.00118741
A_52_P661731	Mosc2	-1.35475	0.000219439		A_51_P474518	Pcdhga9	1.25323	0.00119643
A_51_P327539	Olfr341	-1.98072	0.000220566		A_51_P160907	Morc3	1.42421	0.00121129
A_51_P464981	Map1lc3a	-1.7365	0.000223417		A_51_P379997	Galnt3	3.38716	0.0012237
A_51_P167198	Olfr1270	-1.69514	0.000223633		A_51_P100997	Serpinb3c	1.77523	0.00125533
A_52_P183524	Tmem86b	-1.42615	0.000224881		A_52_P223618	Rcn3	1.28797	0.00126853
A_52_P616229	3110057O12Rik	-1.72408	0.000226027		A_51_P248403	Naip6	1.42112	0.00127565
A_51_P409429	Aars	-1.26534	0.000226734		A_52_P686785	Lyve1	2.31335	0.00127773
A_52_P383526		-1.3396	0.000226801		A_51_P320626		3.03978	0.00127788
A_51_P158734	Ngb	-1.66897	0.000228542		A_52_P322017	Smchd1	1.26289	0.00128452
A_52_P676913	Psmd7	-1.17972	0.00022858		A_52_P99810	Cx3cr1	8.76662	0.00128492
A_51_P468742	6330409N04Rik	-1.2694	0.000229855		A_52_P481087	Gm166	1.54917	0.00132817
A_52_P415047	Olfr229	-2.40898	0.000230351		A_52_P82488	Cysltr1	2.21393	0.00132988
A_51_P379373	Lactb2	-1.61079	0.000230661		A_52_P491244	Zfp287	1.80071	0.00134486
A_52_P125636	Msmb	-2.41044	0.000230687		A_51_P334104	Dcn	1.29903	0.00136996
A_52_P337700		-1.42688	0.000230927		A_51_P421140	Tubb6	3.02182	0.00140115
A_52_P368650	Zswim4	-1.4	0.000232577		A_51_P386670	Dse	1.61198	0.00140888
A_52_P566718	Acss2	-3.44807	0.000232948		A_52_P264918	Plbd2	1.59717	0.00141865
A_51_P424854	Ahsg	-1.29724	0.000234485		A_52_P211956	Ms4a4d	1.39393	0.00143048
A_52_P49945	Cdk17	-1.18448	0.000236007		A_51_P184331	Scn3b	2.05493	0.00143314
A_52_P53413		-1.49313	0.000238229		A_52_P594290	Wdfy2	1.25458	0.00143652
A_51_P396519		-1.72356	0.000240105		A_52_P640484	Trim21	1.39465	0.00143725
A_52_P273559	Kcnc2	-1.50793	0.000240318		A_51_P427530	Pgm1	1.64369	0.00146609
A_52_P66728	Abcd3	-2.18546	0.000240539		A_52_P472324	Slpi	6.11856	0.00146745
A_51_P343757	Ptpn3	-1.33536	0.000241821		A_52_P267391	Trim12a	1.60683	0.00148186
A_52_P388072	Hmgcs1	-7.17672	0.00024541		A_51_P381208	Ngf	1.78171	0.001488
A_51_P366704	Acox1	-1.89777	0.000245656		A_51_P258409	Hey1	2.13611	0.00148847
A_51_P176352	Ndrg2	-1.42321	0.000245752		A_52_P885203		1.66182	0.00149579
A_51_P235440	Pelp1	-1.39466	0.000245868		A_51_P421279	Eml1	1.42327	0.00149702
A_51_P228208	Guf1	-1.29449	0.000246966		A_51_P296448	Casp2	1.40414	0.00150431
A_52_P61567	Rhox4e	-1.48169	0.000247177		A_51_P414653	Plvap	1.38731	0.00151223
A_51_P437302	Gpr17	-1.60853	0.000247386		A_52_P652572	Cklf	1.99022	0.00152438
A_51_P385258	Miox	-1.99844	0.000248706		A_52_P484903	Fosl2	2.7818	0.00157338
A_52_P39724	Braf	-1.48622	0.000249139		A_51_P293688	Rab32	1.33085	0.00157792
A_51_P340525	Olfr357	-2.99978	0.000250125		A_52_P427174	Zfp202	1.8009	0.00160648
A_51_P248335	Zfp618	-1.51878	0.00025025		A_52_P665979	Gls	2.40113	0.00161928
A_51_P120645	Krtap4-13	-1.71843	0.000250276		A_51_P371001	Tm4sf4	1.57278	0.00163123
A_51_P511927	Slc47a1	-1.6961	0.000250583		A_51_P229675	Plscr1	2.65706	0.00163583
A_51_P253752	Evi5l	-1.45429	0.000250646		A_51_P251552	Tmem206	1.65154	0.00168244
A_51_P466162	C1qbp	-1.4002	0.000251265		A_52_P98625	Ankrd57	1.99585	0.00169138
A_51_P439403	Padi1	-1.48924	0.000252529		A_51_P391432	Ifi27l2b	6.35152	0.00171839
A_52_P142870	Slit2	-1.44283	0.000253329		A_51_P356512	Armcx2	1.50316	0.00172423
A_52_P655803	Chpt1	-1.71384	0.000254367		A_51_P265571	Adm	1.58125	0.00174379
A_51_P164630	Fitm1	-2.56013	0.000254831		A_52_P52357	Tor3a	1.69201	0.00174812
A_51_P272646	Tom1	-1.56781	0.000256742		A_52_P89567	Rhob	2.15574	0.00178623
A_51_P439626	Map2k2	-1.29584	0.000257561		A_51_P187262	Mmp25	1.55681	0.00178822
A_51_P341203	Cyp3a41a	-2.48021	0.000258474		A_51_P487518	Casp12	2.72439	0.00179394
A_52_P100738		-1.6311	0.00025977		A_51_P381329	Olfr406-ps	1.88765	0.00179474
A_51_P273005	Actl7a	-1.83538	0.000260491		A_51_P338413	Stap1	2.96321	0.00181947
A_51_P474701	Fbp1	-1.48524	0.000261077		A_51_P257134	Adar	1.2165	0.00183473
A_51_P328622	Tlcd2	-2.7345	0.000261809		A_52_P1180050		12.329	0.0018801
A_52_P327156	0610008F07Rik	-4.29886	0.000262775		A_52_P23576	Ccdc148	2.04187	0.00188705
A_51_P266618	Cyp8b1	-16.0378	0.000263241		A_51_P229676	Plscr1	2.71207	0.00189562
A_51_P197850	Nr2c1	-1.72686	0.00026541		A_51_P516006	Ntrk2	25.9848	0.00190745
A_51_P489229	Eif3g	-1.22571	0.000266986		A_51_P263246	Dusp8	4.48304	0.00192151
A_52_P680827	Abat	-1.953	0.000267227		A_52_P203031	Rap1b	1.39638	0.00201887
A_52_P68674		-1.47208	0.000268532		A_51_P445392	Fbxo28	1.37131	0.0020249
A_52_P394395	Abcd3	-1.83799	0.0002704		A_51_P167763	Kcnk13	1.66015	0.00206462
A_51_P435268	Tmc1	-1.4695	0.000271257		A_52_P69160	Swap70	1.33403	0.00209161
A_51_P313761	Shmt2	-1.56065	0.000272814		A_51_P220896	Chmp2b	1.16891	0.00212079
A_52_P544589	Cwc25	-1.25073	0.000274265		A_51_P305583	Sp100	1.64477	0.00212938
A_51_P478544		-1.61912	0.000276212
A_51_P181031	Nlrp2	-1.75206	0.000277448
A_51_P299527	Slc22a26	-1.46601	0.000277921
A_52_P347412	Gpi1	-2.4984	0.000278578
A_51_P178585	Dnajc5	-1.19636	0.000280485
A_51_P333344	Slc25a34	-1.90736	0.000281293
A_51_P295398	1700021P04Rik	-2.37285	0.000281436
A_52_P492069		-1.56829	0.000281823
A_51_P403834	Syngr3	-1.37133	0.0002851
A_52_P580993	Smchd1	-1.33778	0.000285888
A_52_P432570	Chdh	-1.61188	0.000287275
A_51_P122723	Grpel1	-1.42215	0.000287497
A_52_P20236		-1.3293	0.000288167
A_51_P109835	Uqcrc1	-1.61296	0.000288312
A_52_P407796	Mdh1	-1.34165	0.000288439
A_51_P118765	Eef1a1	-1.28388	0.000288647
A_52_P131353	Camk1d	-1.77078	0.000290401
A_52_P644349	Zfp26	-1.35606	0.000292818
A_52_P207964	Mrps18b	-1.42391	0.000293804
A_51_P284565	Tmem97	-2.09349	0.000294151
A_51_P116838	Dct	-6.26383	0.000294869
A_52_P263092	1700001C02Rik	-1.70272	0.000295392
A_52_P431872	Ptcd3	-1.35172	0.000295579
A_51_P469789	Agxt	-1.60673	0.000296318
A_51_P393112		-1.43481	0.000297304
A_52_P46384	Tmco4	-1.33121	0.000297922
A_51_P358817	Lsm12	-1.50721	0.000298335
A_51_P290050	Olfr654	-2.0875	0.000300065
A_52_P590205	Txn2	-1.27942	0.000301178
A_51_P476169	Sfrp5	-1.71548	0.000301768
A_51_P375969	Ces1d	-1.86192	0.000303037
A_51_P399697	Dbi	-1.43298	0.000303787
A_52_P286098	Epb4.1l4b	-1.61354	0.0003048
A_51_P291637	Hspb9	-1.51658	0.000305992
A_51_P358700	Olfr1221	-3.10181	0.000309547
A_52_P415996	Gstm6	-1.69435	0.000310089
A_52_P171692	1190003J15Rik	-1.50858	0.000312127
A_51_P211171	Haao	-1.63157	0.000312692
A_51_P202862	Olfr398	-1.76516	0.000316954
A_51_P370615	Neurog2	-1.88609	0.000317253
A_52_P76196		-1.36115	0.000319011
A_51_P139745	Acat3	-1.5497	0.000319032
A_52_P249424	Vegfa	-1.51018	0.000319417
A_51_P425680	Ivd	-1.63244	0.000319427
A_51_P489138	Spnb1	-1.831	0.000320728
A_52_P182006	Ganc	-1.32741	0.000322299
A_52_P284495	Ankrd33b	-1.58915	0.000322851
A_52_P600822	Prkcz	-1.7738	0.00032309
A_52_P283258	Carm1	-1.33823	0.000323693
A_51_P417677	A230072E10Rik	-1.89727	0.000325041
A_52_P109503	Sdha	-1.49379	0.000325118
A_52_P52816	Ammecr1l	-1.25699	0.000325374
A_51_P178938	Vmn1r201	-1.9138	0.000325705
A_51_P234221	Tmprss15	-2.06205	0.000328111
A_52_P448106	Arhgap42	-1.1818	0.000329223
A_52_P33686		-2.04117	0.000332849
A_52_P561864	Cntnap3	-7.05664	0.000332869
A_51_P454002	2310035K24Rik	-1.41064	0.00033356
A_51_P385773	Eif2ak1	-1.29844	0.000333833
A_52_P149213		-1.21744	0.000338131
A_52_P141123	Pja1	-1.39098	0.000341139
A_52_P156452	Cmah	-1.41541	0.000341452
A_51_P443339	Ces2a	-2.39873	0.000342821
A_51_P297311	Csnk1g2	-1.27119	0.000346707
A_51_P192550	Aurkaip1	-1.32298	0.000346787
A_52_P149577	Rab25	-1.62519	0.000347558
A_51_P341688	Tiaf2	-1.3478	0.00034837
A_51_P151316	Gabra5	-2.62752	0.000348984
A_51_P266861	Me1	-2.44025	0.000349311
A_51_P212515	Ppm1l	-1.45113	0.000350485
A_52_P624701	Zfp507	-1.357	0.000352539
A_51_P481494	Robo3	-2.43654	0.000352958
A_52_P451245	Immt	-1.39554	0.000353367
A_51_P284526	Mrgprh	-1.9078	0.00035396
A_51_P355094		-1.96209	0.000355342
A_51_P140374	Rhbdl3	-1.2894	0.00035569
A_52_P348214	Bcl2l11	-2.02274	0.000358197
A_52_P105381	Dgcr8	-1.70241	0.000359656
A_51_P121724	4933401B06Rik	-1.24581	0.00035991
A_51_P479528	Klhdc10	-1.22281	0.000362256
A_52_P166330	Upk1a	-1.85818	0.000362579
A_51_P267671	Abtb1	-1.33572	0.00036369
A_52_P542794	2610507B11Rik	-1.22481	0.000363754
A_52_P574759	Rbpjl	-1.50797	0.000363805
A_51_P478774	Chrna10	-2.86908	0.000363852
A_51_P111335	Akr1c19	-3.4539	0.000363977
A_52_P142154	Pcyt2	-1.43727	0.000364351
A_52_P425499		-1.9943	0.000365891
A_52_P103732	Olfr741	-2.18965	0.000367821
A_51_P186601	Me1	-2.3947	0.000368372
A_51_P134942	Vash1	-1.60492	0.000369267
A_51_P344407	H2-Ke6	-1.37747	0.000369528
A_52_P598495	Serpina1c	-1.65766	0.000371149
A_51_P142515	Antxr2	-1.74146	0.000371674
A_52_P361165	Ass1	-1.6276	0.00037332
A_51_P251205	Psd	-1.51703	0.000374281
A_51_P397783	Anubl1	-2.40009	0.000374807
A_52_P263990	Agk	-1.43104	0.000375768
A_52_P496497	Abhd6	-1.89537	0.00037593
A_52_P217437	Htra3	-1.55681	0.000376178
A_51_P482951	Fpgs	-1.9051	0.000376681
A_52_P1516	Tmem191c	-1.44201	0.000377913
A_51_P432449	Bet1	-1.54304	0.000378384
A_51_P461864	Znhit1	-1.27729	0.000379362
A_51_P395014	Ndufs3	-1.38644	0.000380283
A_52_P396459	Adam19	-1.60052	0.000381871
A_51_P470414	Aldh7a1	-1.65055	0.000382566
A_51_P491720	Nfe2l1	-1.3341	0.000383184
A_51_P272539	Irgc1	-3.85485	0.000383292
A_51_P445683	4931406C07Rik	-1.73441	0.0003837
A_51_P275395	Dcaf11	-1.41958	0.000385725
A_52_P351785	Tfam	-1.34751	0.000390825
A_52_P400224	Ccs	-1.47194	0.000391041
A_51_P353947	Il11ra1	-1.37544	0.000394175
A_51_P299475	Olfr63	-2.88655	0.000395393
A_51_P280971	Psmc3	-1.28892	0.000396812
A_51_P435809	Amfr	-1.47773	0.000397157
A_51_P198675	Ttc36	-1.49501	0.000398574
A_52_P744179	Xirp2	-2.98989	0.000399537
A_51_P456590	Wbscr22	-1.36943	0.000400627
A_51_P448203	Cnbp	-1.42592	0.000401055
A_52_P150620	Adamtsl5	-1.63699	0.000402114
A_51_P424272	Mt4	-1.80955	0.000404072
A_51_P159225	Kcnj15	-1.40176	0.000405242
A_51_P431397	Nup214	-1.55562	0.000405326
A_51_P382608	Olfr483	-1.76071	0.000408319
A_52_P571006	Cyp3a44	-3.12411	0.000409616
A_51_P377856	Gstt3	-3.04321	0.000409772
A_52_P534620	Oxnad1	-1.68891	0.000410299
A_52_P629487	Selenbp1	-1.56319	0.00041043
A_51_P333526	Abcd3	-2.26061	0.000410755
A_52_P481780	Cep78	-1.58927	0.000410769
A_51_P312275	Tlcd1	-1.72411	0.000410945
A_51_P387913	Cox17	-1.36373	0.000412221
A_51_P181097	Pfas	-1.79318	0.000412623
A_52_P276348	Adh6a	-1.73878	0.000413484
A_52_P931293		-2.71019	0.000421525
A_52_P539540	Setd3	-1.19737	0.000422343
A_52_P664853	Csf2rb	-1.37013	0.000427679
A_52_P513345	Zswim5	-1.70782	0.000429925
A_52_P256757	Rhbdl1	-1.37776	0.000434478
A_51_P454696	Mosc1	-1.46026	0.000434698
A_51_P176854	Ndufaf1	-1.36904	0.000439967
A_51_P337843		-1.6994	0.00044315
A_51_P154473	Mc1r	-3.77066	0.000443376
A_52_P439034		-1.60786	0.000444602
A_51_P459128	Serpinb9e	-3.25208	0.000444626
A_51_P380991	Krt34	-1.85748	0.000449314
A_52_P134530	Rbm47	-1.69597	0.000450763
A_51_P261737	Pdzk1	-1.4382	0.000453108
A_51_P166288	Acy1	-1.43246	0.000455306
A_51_P259975	Aspa	-1.73024	0.000458451
A_52_P298986	Lin7a	-1.40792	0.000458604
A_51_P296328	Ahcyl1	-1.44586	0.000461835
A_51_P275207	Hsd17b3	-3.05657	0.00046282
A_51_P217191	Gm3234	-1.73558	0.000464173
A_51_P195315	Akr1e1	-1.45475	0.000465199
A_51_P230287	Sorcs2	-1.88048	0.000465681
A_52_P240796	Rdh16	-3.24534	0.000465711
A_51_P327075	Acaa1a	-1.63375	0.000466021
A_51_P205833	Phb2	-1.5937	0.00046892
A_52_P118390	Ube2v2	-1.30712	0.000469405
A_52_P599175	2900010J23Rik	-1.30131	0.000469611
A_52_P12263	Larp1	-1.3217	0.000470128
A_51_P133148		-1.85472	0.000470545
A_52_P183152	Txnl1	-1.53619	0.00047065
A_52_P180988		-2.60286	0.000475845
A_51_P286946	Lhpp	-2.07139	0.000477123
A_51_P435629		-2.11517	0.000477288
A_52_P574668	Nt5e	-2.46081	0.000477969
A_52_P609614		-2.1293	0.000478396
A_51_P211671	Kcne1	-1.89877	0.000480441
A_51_P130110	Idh3b	-1.57139	0.00048082
A_51_P141769	Trim17	-1.52868	0.000485221
A_51_P359303	2610528E23Rik	-1.48949	0.00048537
A_51_P345396	Zbtb5	-1.25419	0.000485855
A_52_P82765		-1.34882	0.000488442
A_51_P233396	Ppp2r5d	-1.15554	0.000488648
A_52_P197722	Hmgcll1	-3.14681	0.000491549
A_51_P206251	Ahcyl1	-1.2248	0.000494766
A_51_P100828	Prdx3	-1.39172	0.000495467
A_52_P471088	Ctage5	-1.39725	0.000497155
A_51_P303160	Arg1	-1.70068	0.000501798
A_51_P517138	Mrpl2	-1.35242	0.000503028
A_51_P488399	Acss2	-3.42795	0.000507093
A_51_P233226	Atl3	-1.34887	0.000509202
A_52_P1149128		-1.90658	0.00051417
A_51_P484279	Olfr55	-3.91672	0.000514181
A_52_P528463	Mfsd3	-1.55083	0.000514278
A_52_P447477	Prepl	-1.19224	0.000514736
A_52_P290021	Memo1	-1.42932	0.000515094
A_52_P164161	Cyp51	-8.27799	0.000518688
A_51_P361150	Pcp4l1	-2.38607	0.000519419
A_51_P378932	Ccdc159	-1.89964	0.000520408
A_52_P359704	Rabl3	-1.43716	0.00052411
A_52_P529013	Paip2b	-1.23637	0.000525294
A_52_P411667		-1.78241	0.000527338
A_51_P161946	E130012A19Rik	-1.85107	0.000527442
A_52_P592516	Ss18l1	-1.60895	0.000527641
A_51_P218179	Mdh1	-1.30204	0.000528273
A_52_P240905	Vamp2	-1.40221	0.000531777
A_51_P391120	Lcor	-1.48281	0.000532359
A_52_P520687	Hspa9	-1.38079	0.000532961
A_52_P677963	Pex11c	-1.4555	0.000536092
A_51_P109828	Uqcrc1	-1.55692	0.000539165
A_51_P373619	Mbl1	-1.4887	0.000540549
A_51_P178772	Ces1f	-3.3773	0.000543464
A_51_P103745	Dpp6	-1.61978	0.000544411
A_51_P448894	4930597L12Rik	-1.72861	0.000548956
A_51_P288341	Hpd	-1.52789	0.000552542
A_51_P426150	Vmn1r228	-2.01433	0.000556333
A_51_P201751	Olfr870	-3.1909	0.000558519
A_52_P358720	Olfr266	-2.38343	0.000560827
A_51_P513013	Rad9b	-2.03628	0.000568408
A_51_P221109		-1.65529	0.000571652
A_51_P115049	Mpzl2	-1.39032	0.000571876
A_51_P447258	Alox12b	-1.43944	0.000575729
A_51_P511918	Pcdhb18	-1.68608	0.000576837
A_51_P298790	Neurog1	-1.6956	0.000577917
A_51_P322801	Wasf1	-1.75138	0.000578726
A_51_P392928	Mthfd1	-1.5991	0.000582739
A_52_P449580	Folr4	-1.98355	0.000583456
A_51_P112151	Mogat1	-2.55527	0.000583868
A_51_P442746	Lgr4	-1.436	0.000584151
A_51_P300506	Cox6b2	-1.4093	0.000584198
A_52_P118958	Pex19	-1.48524	0.000585319
A_51_P134551	Coq9	-1.59355	0.000591156
A_52_P582112	Hcfc1r1	-1.27869	0.00059232
A_52_P170711	Cdv3	-1.26658	0.000592525
A_52_P34704	Thap6	-1.52426	0.000593466
A_51_P111655	Snhg11	-9.43046	0.000594763
A_51_P421538	Nhedc2	-2.31334	0.000595819
A_52_P611787	Slc47a1	-1.85283	0.000597267
A_51_P454913	Camkv	-2.26739	0.000597973
A_52_P313570		-1.40601	0.000598119
A_52_P248986	Ubp1	-1.3999	0.000598763
A_52_P681368	Ptgir	-1.57031	0.000598835
A_51_P241897	Sox14	-1.93981	0.000600363
A_51_P394354	5730469M10Rik	-1.46131	0.00060077
A_51_P124133	Cyp2d9	-1.43818	0.000603374
A_51_P171728	Ceacam2	-1.48068	0.000603768
A_51_P329711	Idi1	-10.9743	0.000607026
A_52_P92991	Plekha8	-1.4296	0.000607125
A_51_P423948	Cnga2	-1.38178	0.00061053
A_52_P393396	Pabpc4	-1.63698	0.000611949
A_52_P662785	Polr3g	-2.03902	0.000612919
A_51_P114094	Clstn3	-4.77131	0.000613896
A_51_P512969	Cilp2	-1.6503	0.000615485
A_51_P118742	Drg2	-1.18432	0.000615512
A_51_P399062	Pex1	-1.37902	0.000617959
A_51_P406315	Gpr44	-1.36502	0.000618857
A_52_P189338		-1.41315	0.00062075
A_51_P328652	Acot7	-1.19357	0.00062087
A_52_P169082	Dbil5	-1.52297	0.000624045
A_52_P20966	Hnrnpab	-1.14714	0.000624836
A_51_P297470	Fam36a	-1.38699	0.000626367
A_51_P478303	Cyp2d9	-1.44309	0.000626867
A_52_P377532	Fads6	-1.61262	0.000632272
A_51_P135322	Pqbp1	-1.32091	0.000636195
A_51_P394524	Rpl11	-1.25778	0.000636793
A_51_P504588	Tm2d2	-1.26947	0.000643434
A_51_P386270	Cyp2d12	-1.48787	0.000643956
A_51_P421846	Ech1	-1.67408	0.000645283
A_51_P284233	Prrg2	-1.28764	0.000646247
A_51_P411527	Afmid	-2.48236	0.00064943
A_51_P430585	Slc46a1	-1.51866	0.00065146
A_51_P388268	Olfr402	-2.33429	0.000652321
A_51_P295610	Cyc1	-1.62993	0.000654609
A_51_P426513	Sult3a1	-2.33463	0.000657372
A_51_P159573	Olfr312	-1.42254	0.000658321
A_51_P331809	Tcl1b4	-1.76796	0.000658763
A_51_P305453		-1.66255	0.000659899
A_51_P163906	Tln2	-1.43625	0.000665933
A_51_P472751	Ei24	-1.37634	0.000666518
A_51_P410949	Polr3g	-1.8921	0.000666534
A_52_P525674	Srsf1	-1.38725	0.000667395
A_51_P164425	Mrps16	-1.3213	0.000669717
A_52_P186962	Fam116a	-1.40546	0.000674334
A_51_P480311	F2	-1.31735	0.000675013
A_51_P425284	Aldoc	-2.79466	0.000679041
A_52_P667567	Inadl	-1.9442	0.00067923
A_52_P83321	Ncbp2	-1.41514	0.000680069
A_51_P140140	Hspbp1	-1.2055	0.000683333
A_51_P514601	Olfr1346	-1.66111	0.000684222
A_52_P78730	1110032A03Rik	-1.53959	0.000684477
A_52_P933175	Xiap	-1.50262	0.000687934
A_51_P453909	Cyp2f2	-1.50001	0.000689214
A_52_P71353	Psd3	-1.43343	0.000689492
A_51_P187226	1500015L24Rik	-1.70502	0.000689625
A_51_P340623	Dscam	-1.86931	0.000691455
A_51_P371162	Eif3b	-1.17001	0.000692468
A_51_P196044	Vmn2r42	-4.22184	0.000694021
A_51_P158876	Dctpp1	-1.35222	0.000697287
A_51_P159352	Sub1	-1.44728	0.000698857
A_51_P106527	Fam195a	-1.67899	0.000701388
A_52_P111830	Mmab	-2.90389	0.000706653
A_52_P374395		-1.70015	0.000707378
A_52_P154517	Tbrg4	-1.33775	0.000710341
A_51_P191520	Stard10	-1.64034	0.000713027
A_51_P144581	Pgrmc1	-1.50978	0.000719124
A_51_P322220	Bri3bp	-1.62169	0.000725391
A_51_P367025	Nsun7	-2.20678	0.000726474
A_52_P549927	5730455P16Rik	-1.33326	0.000727161
A_51_P299125	Rbbp9	-1.43373	0.000727286
A_51_P418056	Sc5d	-2.2977	0.000727537
A_52_P277592	Rps2	-1.35084	0.000728052
A_52_P405090	Polr3g	-2.01019	0.000730142
A_52_P636724	Lamp2	-1.52022	0.000735657
A_51_P106373	Sdhc	-1.35129	0.000736617
A_52_P168496	Slc1a2	-1.42873	0.000739259
A_51_P466148	Bckdha	-1.48845	0.000748559
A_51_P176425	Txnl1	-1.20436	0.000752469
A_51_P156934	Dnajc15	-1.27734	0.000753823
A_52_P159232	Ceacam1	-1.7802	0.000754583
A_52_P636343	Wipi2	-1.33116	0.000754738
A_52_P138806	Dlgap3	-1.46793	0.000756938
A_51_P338713	Ass1	-1.64452	0.000757196
A_52_P93284	Mycl1	-1.30786	0.000757247
A_52_P41865		-1.38434	0.000757792
A_51_P485556	Immt	-1.32281	0.000760488
A_52_P559957	Macrod1	-1.63967	0.000761963
A_52_P577315	C730002L08Rik	-5.95194	0.000764265
A_52_P465886	Gramd3	-1.49978	0.000765206
A_51_P148828	Fgf1	-1.75135	0.00076893
A_51_P320114	Grcc10	-1.36952	0.000770483
A_52_P619219	Nudt12	-1.62373	0.000786292
A_52_P333529	Slco2a1	-2.15569	0.000790072
A_51_P474688	Eif1ad	-1.23009	0.00079378
A_51_P103706	Cyp2c29	-1.66333	0.000794928
A_51_P152578	Usp24	-1.3483	0.000798296
A_51_P298869	Gm4755	-1.87203	0.000799799
A_52_P540302		-1.23147	0.000800096
A_51_P192501	Gramd3	-1.49832	0.0008004
A_52_P158095		-1.79771	0.000803015
A_51_P194823	Il13	-1.51181	0.00080456
A_51_P353386	2410015M20Rik	-1.46001	0.000805842
A_51_P434240	Mrpl11	-1.2668	0.000806313
A_51_P327141	Zap70	-2.12319	0.000807556
A_51_P278550	Tecr	-1.81868	0.000810661
A_51_P466221	Amhr2	-1.87974	0.000811592
A_51_P259968	Aspa	-1.72839	0.000812675
A_51_P326942	Nsdhl	-6.26312	0.000814664
A_51_P353494	Fetub	-1.51699	0.000815419
A_52_P450934	Paqr9	-2.67147	0.000816969
A_51_P223842	Vmn1r33	-3.42663	0.000819255
A_51_P292097	Ubc	-1.58547	0.000820395
A_52_P128095	Ap2s1	-1.2137	0.000821603
A_51_P204508	Adat1	-1.5422	0.000824105
A_52_P10063	Raet1e	-6.3616	0.00082518
A_51_P465459		-2.16282	0.000830986
A_52_P624074	Mark4	-1.26029	0.000832624
A_52_P730733	LOC100504804	-2.19243	0.000833629
A_51_P244356	Atad3a	-1.485	0.000835071
A_51_P456826	Slc19a3	-1.61834	0.000836099
A_51_P498640	Pdxk	-1.66959	0.000839242
A_51_P493105	Mettl15	-1.54589	0.000843332
A_51_P239236	Acacb	-3.47325	0.000844873
A_52_P64376	Mogat1	-2.17441	0.000845347
A_52_P331382	Gripap1	-2.36564	0.000845611
A_52_P161339	Pnpla8	-1.47693	0.000850546
A_51_P243323	1110020G09Rik	-1.55195	0.000850941
A_52_P487599	Thnsl2	-1.7155	0.000851058
A_51_P170156	Ndufa5	-1.32016	0.000855404
A_52_P7105	2610005L07Rik	-1.68681	0.000856885
A_52_P457853	2210409E12Rik	-1.80513	0.000859174
A_51_P260035	Sar1b	-1.52759	0.000861252
A_52_P764584		-1.33391	0.000869385
A_52_P223174	Acin1	-1.18488	0.000871569
A_51_P282947	Dhrs3	-1.44615	0.000872646
A_51_P482051	Cyp3a16	-3.51942	0.000874276
A_51_P517430	Cd1d1	-1.85552	0.00088049
A_51_P484869	Gamt	-1.70751	0.000880586
A_51_P450487	Sqle	-40.8248	0.000881544
A_52_P593746	Gm4724	-1.28686	0.000889557
A_51_P228574	Tat	-2.07463	0.00089072
A_51_P164504	Apoc1	-1.34611	0.000906611
A_51_P431576	Sfxn1	-1.82089	0.000907584
A_51_P470154	Kif21a	-1.29989	0.00091234
A_51_P124126	Cyp2d22	-1.51661	0.000913956
A_52_P282905	Ces1b	-1.77854	0.000916445
A_52_P936271		-1.35122	0.000916777
A_51_P397673	Pcsk9	-5.45053	0.000916938
A_51_P431531	E2f8	-2.19786	0.000917488
A_51_P491504	Aldh5a1	-1.49862	0.000920012
A_51_P169176	Clk3	-1.31034	0.000927244
A_51_P394515	Tkt	-1.32437	0.000930435
A_51_P403388	Cpt2	-1.8254	0.000932386
A_52_P639048	Adra1b	-1.99566	0.000932836
A_52_P678183	Faf1	-1.57411	0.00093574
A_51_P294705	Pcyt1a	-1.57409	0.00094073
A_51_P308362	Ugt1a6b	-1.59275	0.000942262
A_52_P1156465		-1.55133	0.000943928
A_51_P343309	Cmas	-1.40287	0.000944341
A_51_P139748	Acat2	-1.55427	0.000945621
A_51_P289987	Psmg3	-1.20629	0.00094589
A_52_P18317		-1.55467	0.000953543
A_51_P472588	Tyw1	-1.38651	0.00095385
A_52_P636752	Cyp51	-6.37602	0.000954369
A_52_P356703	Flad1	-1.4816	0.000954833
A_51_P246428	Olfr15	-2.18338	0.000955188
A_51_P281673	Krtap9-1	-1.43502	0.000956012
A_52_P340136	Cyp4a10	-2.23475	0.000956331
A_52_P117576	Casp3	-1.35838	0.000957328
A_51_P170795	Dcaf12l1	-1.49492	0.000957784
A_51_P448489	Mea1	-1.24992	0.000958216
DCP_1_0		-1.3034	0.000958643
A_51_P410823	Sdha	-1.41319	0.000960128
A_52_P544596	4931406C07Rik	-1.94336	0.000960755
A_52_P382886	Gjb2	-1.63639	0.000963005
A_52_P151626		-2.58084	0.000963211
A_52_P424272	Gatc	-1.36439	0.000966346
A_52_P317457		-2.12792	0.000966788
A_51_P469261		-1.18918	0.000968646
A_52_P547390		-2.258	0.000970186
A_52_P409477	Csrnp1	-2.38317	0.000972482
A_51_P512072	Alad	-1.53887	0.000972817
A_51_P178735	Hibch	-1.40073	0.000974347
A_51_P250963	Cdk8	-1.2847	0.000976321
A_51_P514029	Cma1	-2.92183	0.000976811
A_52_P232220	Tjp2	-1.60305	0.000984562
A_51_P418526	Sfxn1	-1.66791	0.00098711
A_51_P304219	Fam113a	-1.3101	0.000987566
A_51_P108051	Psmc4	-1.18673	0.000990691
A_52_P123230	Aldh4a1	-1.84164	0.000990893
A_52_P876182		-1.74983	0.000993326
A_52_P371063	Iqcc	-1.34703	0.000993394
A_51_P290207	Insig1	-3.50451	0.000994541
A_52_P327095	Ndfip1	-1.46174	0.000996673
A_51_P431510	Lrrc51	-1.53095	0.00100047
A_51_P316993	Atl2	-1.32494	0.00100349
A_52_P320904	AI987944	-1.25712	0.00100492
A_52_P685999	Mettl7b	-1.49887	0.00100514
A_51_P211880	Mccc2	-1.94569	0.00101428
A_51_P141953	1110008L16Rik	-1.56245	0.00101939
A_52_P612418	Rmnd5a	-1.38603	0.00103468
A_51_P378550	Oplah	-1.75928	0.00103657
A_52_P157705	2210404J11Rik	-1.39485	0.00104595
A_51_P255805	Fhdc1	-1.27841	0.00105423
A_52_P608495	Aars2	-1.36073	0.00105554
A_52_P140394	Mtmr1	-1.45018	0.00106201
A_52_P546513	Ppyr1	-1.46587	0.0010647
A_52_P319093	Serpina3k	-1.56667	0.00106549
A_51_P419111	Ngly1	-1.29707	0.00106747
A_51_P287100	Cdh16	-1.43578	0.00106808
A_52_P682099	Fam149b	-1.44001	0.00107369
A_51_P400375	0610007P14Rik	-1.84511	0.00107484
A_52_P821117		-1.39938	0.00107587
A_52_P458524		-1.5184	0.00107716
A_52_P500274	Ntrk3	-2.57382	0.00108048
A_52_P575658	Dusp9	-1.47352	0.00108256
A_51_P235107	Vmn1r79	-1.7776	0.00108275
A_51_P216015	Dleu2	-1.5808	0.00108387
A_52_P772350		-1.72827	0.00108656
A_52_P497503		-1.33793	0.0010894
A_52_P492644	D19Bwg1357e	-1.34522	0.00109156
A_51_P103586	A730054J21Rik	-1.73855	0.0010952
A_52_P379505		-1.35305	0.00109697
A_52_P297803	Nsdhl	-6.12358	0.00109821
A_52_P307761	Gnaz	-1.8659	0.00110088
A_51_P512629	Ttll5	-1.42034	0.00110294
A_52_P498383	Dennd1b	-1.58692	0.00110352
A_52_P134083	Cyhr1	-1.39046	0.00110497
A_52_P629895	Adh1	-1.73215	0.00110554
A_52_P476421	Gle1	-1.29797	0.00110654
A_51_P250934	Hsd17b7	-3.34626	0.00111198
A_51_P350922	Slc25a1	-1.88315	0.00111614
A_51_P270364	Mmaa	-1.61082	0.00111704
A_51_P435333	Dctn2	-1.21768	0.00111965
A_51_P404904	Slc25a10	-2.19063	0.00112017
A_51_P261470	Ndufv2	-1.42647	0.00112472
A_52_P61009	Trak1	-2.25208	0.00112496
A_52_P579352	Lifr	-2.24458	0.00112742
A_51_P438701	Atpaf2	-1.23626	0.00112838
A_52_P589550	Nr2c1	-1.54957	0.00113232
A_52_P37697	Sys1	-1.22948	0.00113377
A_51_P489720	Slc16a11	-1.68967	0.00113377
A_52_P495439	Pus10	-1.3198	0.00113397
A_51_P179919	Ces2e	-1.76327	0.00113484
A_52_P566605	Hsd17b7	-3.08334	0.00113609
A_52_P101333	Sap18	-1.23379	0.00113636
A_52_P548227	Mrpl38	-1.453	0.00113679
A_51_P208919	Acbd6	-1.31473	0.00113972
A_52_P1013551	Nsdhl	-5.93442	0.00114472
A_51_P160744	Ndufb3	-1.46226	0.00115151
A_52_P308477	Kptn	-1.37749	0.00115336
A_52_P260407	Dennd4c	-1.27464	0.00115677
A_52_P364021	Mogat1	-3.91496	0.00115804
A_51_P323812	Slc6a12	-1.74315	0.00116018
A_51_P342556	Zfhx4	-1.60915	0.00116038
A_51_P230904	Copz2	-1.31845	0.00116943
A_51_P194999	Tars2	-1.24226	0.00117103
A_51_P232778	Ykt6	-1.19433	0.00117198
A_51_P309998	Olfr691	-2.05032	0.00117751
A_51_P486639	2310028O11Rik	-1.52215	0.00118225
A_52_P672825		-1.42529	0.00118482
A_51_P233546	Insrr	-1.25561	0.00118536
A_51_P475279	Snrpd2	-1.29323	0.00119347
A_52_P456440	Anxa4	-1.63873	0.00119386
A_52_P619880	2610002I17Rik	-1.68595	0.00119481
A_51_P485791	Cyp51	-6.96258	0.00120054
A_52_P550069	Ivd	-1.84485	0.00120242
A_51_P392385	Smcp	-2.4554	0.00120563
A_52_P526890	Samd4b	-1.58315	0.00120706
A_51_P427964	Lmod3	-1.29238	0.00120726
A_51_P325065		-1.72955	0.00121154
A_51_P394172	Ces1c	-1.47974	0.00121993
A_52_P159429	AU021092	-1.71071	0.0012212
A_51_P492408	Pmvk	-3.36616	0.00123171
A_52_P299115	Aco1	-1.44545	0.00123277
A_51_P440807	Crat	-2.01921	0.00123728
A_51_P333060	Dicer1	-1.23974	0.00123898
A_52_P375764	Tgoln2	-1.36806	0.00124005
A_52_P625111	Cisd3	-1.33967	0.00124114
A_51_P170619	Ddx54	-1.14003	0.00124327
A_51_P314501	Lars2	-1.31261	0.00124352
A_51_P208891		-1.69755	0.00124508
A_51_P297498	Sln	-4.12375	0.00125032
A_51_P320386	Pja2	-1.19489	0.00125472
A_51_P110301	C3	-1.31741	0.00126116
A_52_P237522		-1.8078	0.00126298
A_52_P652104	Brd3	-1.30184	0.00126612
A_52_P456490	1810013L24Rik	-1.3289	0.00127087
A_51_P422369	Odf3b	-1.65754	0.00127271
A_52_P512196	Polr1d	-1.29473	0.00128056
A_52_P393392	Insig1	-2.89248	0.00128176
A_52_P319581	Tcf25	-1.37513	0.00128255
A_51_P368074	Pgm2	-1.52356	0.00128843
A_52_P577770	A230051N06Rik	-1.89437	0.00128943
A_51_P314855	Mcat	-1.44536	0.00129084
A_52_P122590	Il17rd	-4.97216	0.00129198
A_51_P358012	Serpina3m	-1.49636	0.00129238
A_51_P173906	Mto1	-1.38561	0.00129456
A_51_P324072	March6	-1.57869	0.0012966
A_52_P1041424		-1.51918	0.00130431
A_52_P538927	Zfp385b	-1.9363	0.00130903
A_51_P147302		-1.42744	0.0013108
A_51_P318830	Syt10	-1.53342	0.00131535
A_52_P318053		-1.59105	0.00131586
A_52_P160465	Zfp74	-1.47776	0.00132429
A_51_P418259	Pccb	-1.42282	0.00132866
A_52_P16571	Srr	-1.47651	0.00133706
A_51_P129363	Pthlh	-3.25393	0.00133833
A_51_P386911	Taco1	-1.411	0.00134051
A_51_P133105	8430416G17Rik	-1.38435	0.00134382
A_52_P8632	Nudt11	-1.88131	0.00134533
A_51_P362054	Atp5e	-1.40281	0.00134612
A_51_P148717	A830093I24Rik	-1.5884	0.00134877
A_52_P1187714		-1.48507	0.00134962
A_51_P463452	Acsl1	-2.39171	0.00135145
A_51_P179664	Gstt1	-1.52259	0.00135178
A_52_P1034698	Elf1	-1.201	0.00135904
A_51_P139030	Slc38a3	-1.76471	0.00135994
A_51_P290986	Dhcr7	-3.82887	0.00136016
A_51_P147721	Sugp2	-1.35242	0.00136064
A_51_P301216	Xiap	-1.47089	0.00136786
A_52_P324694	Chchd5	-1.274	0.00137041
A_52_P635984	Anapc11	-1.23252	0.00137312
A_51_P204664		-1.62628	0.00138231
A_52_P242631		-1.34121	0.00138291
A_51_P477229	Olfr780	-1.54378	0.00138653
A_52_P201912	1190007F08Rik	-1.70695	0.0013919
A_52_P167935	Nlrp9c	-1.69529	0.00139333
A_51_P117477	Slc27a1	-1.55741	0.00139598
A_52_P226489		-9.29095	0.00139656
A_51_P449706	Lpp	-1.58152	0.00140014
A_51_P332379	BC003331	-1.19214	0.0014038
A_51_P234853	Sdhb	-1.4766	0.00140596
A_52_P119830	Slc35e2	-1.52198	0.00140945
A_51_P209372	Sc4mol	-8.98994	0.0014158
A_51_P136699	Ttc7b	-1.35491	0.00141826
A_51_P464182	Mat1a	-1.82856	0.00141896
A_52_P225570	Parva	-1.2984	0.00142655
A_52_P668984	4930420K17Rik	-1.45229	0.00142696
A_51_P419935	Ap2s1	-1.18873	0.00142737
A_51_P284177	Akr1c14	-1.67534	0.00142747
A_51_P426739	Gpt	-1.58392	0.00144108
A_51_P208537	Prss36	-1.77345	0.00144291
A_51_P352864	Olfr570	-1.5001	0.0014447
A_52_P355398	Dars	-1.47796	0.00145657
A_52_P634607		-1.61606	0.00146033
A_51_P496432	Acsl1	-2.07506	0.00146126
A_51_P435068	Acadsb	-1.45013	0.00146966
A_51_P423008	Klhl7	-1.35622	0.00147063
A_51_P160372	Wbp1	-1.46634	0.00147134
A_51_P394921	1700020L24Rik	-1.44837	0.00147771
A_52_P626329		-1.6291	0.00148012
A_52_P680908	Ireb2	-1.56532	0.00148174
A_52_P88818	Clybl	-1.41902	0.00148195
A_51_P503532	Olfr346	-1.49374	0.00149027
A_51_P362176	Fgg	-1.26537	0.00149105
A_52_P64609	Hist2h2aa1	-1.4786	0.00149389
A_52_P611650	Tlcd1	-1.58594	0.00149879
A_52_P294834	Ces2f	-1.95434	0.00152696
A_52_P641892	Ptplad1	-1.53058	0.00153632
A_51_P414085	Dis3l2	-1.64121	0.00155333
A_51_P174422	Srr	-1.43961	0.00155334
A_51_P511800	Oma1	-1.58182	0.00155367
A_52_P6490	Insr	-1.51617	0.00155862
A_51_P300726	Sigmar1	-1.54677	0.00155867
A_51_P393761	Ndufs2	-1.53677	0.00156125
A_52_P572456	Isg20l2	-1.33386	0.00156611
A_52_P596054	Med23	-1.67728	0.00156899
A_51_P314375	Serpinc1	-1.34316	0.00157435
A_52_P59579	Tmbim6	-1.36778	0.00157647
A_51_P291839	2310016M24Rik	-1.30284	0.00158435
A_51_P441970	Stox2	-1.24242	0.00158477
A_51_P180613	Paox	-1.53011	0.00158783
A_51_P303433	Trmt2b	-1.52327	0.00159378
A_51_P112661		-1.69709	0.00159804
A_51_P179565	2010204K13Rik	-2.29406	0.00159833
A_51_P453088	1810063B05Rik	-1.44629	0.00159917
A_51_P103757	Myst1	-1.2624	0.00160695
A_51_P151972	Cops6	-1.34631	0.00160943
A_51_P269166	Mmp19	-1.30899	0.00160971
A_52_P661722	Mosc2	-1.36365	0.00161025
A_51_P506714	Tdrkh	-1.54962	0.00162825
A_52_P547478	Mrpl15	-1.63356	0.00163058
A_51_P492410	Pmvk	-3.23458	0.00163238
A_51_P455671	Psmd5	-1.1894	0.00164392
A_52_P649236	Elac2	-1.30184	0.00165077
A_51_P299805	Slc46a3	-2.12021	0.00166333
A_52_P569759	Actr1b	-1.19736	0.00167256
A_52_P60254		-1.32988	0.00167583
A_52_P262532		-2.67111	0.00167718
A_52_P471583	Foxk1	-1.49687	0.00167724
A_52_P636394	March6	-1.60884	0.00167966
A_51_P329332	Slc19a2	-1.62219	0.00169488
A_51_P356283	Fbxo31	-1.67713	0.0016986
A_51_P376138	Acsm1	-1.51607	0.00170253
A_51_P203597	Mrpl24	-1.32869	0.00170613
A_51_P481489	Robo3	-1.90185	0.00170854
A_51_P361788	Vapa	-1.1705	0.00171833
A_52_P422222	Fars2	-1.40308	0.00172605
A_52_P369776	Otc	-1.48558	0.00172844
A_52_P232287	Hmgcr	-2.57544	0.0017304
A_51_P201327	Mapkapk5	-1.23391	0.00173252
A_51_P295335		-1.39885	0.00173666
A_52_P588298	4921513D23Rik	-1.5361	0.00173858
A_51_P331431	Glt25d2	-4.46247	0.00174905
A_52_P65494	Iqgap2	-1.40688	0.00175071
A_51_P125355	Maoa	-1.90177	0.00175503
A_52_P428228	1810031K17Rik	-1.55338	0.00175885
A_52_P539161	Rdh11	-3.05475	0.00176013
A_52_P78659	Rmnd5a	-1.3409	0.00176286
A_51_P389506	2810453I06Rik	-1.25902	0.00176339
A_52_P474249	Timm17b	-1.31014	0.00177187
A_51_P220723	B230118H07Rik	-1.37209	0.00177391
A_51_P360040	Spata17	-2.58435	0.00177408
A_52_P683136	Mccc2	-1.6897	0.00177609
A_52_P185162	Slc26a3	-1.8067	0.00178062
A_51_P502599	Cyp2c40	-1.83039	0.00178128
A_51_P391082	Aco1	-1.34929	0.00178261
A_51_P499551	Cd276	-2.23366	0.00180018
A_52_P185044	Adipor2	-1.55147	0.00181003
A_51_P159895	Dnajc1	-1.31893	0.00181125
A_51_P423666	Fbxo17	-1.72929	0.00181188
A_52_P599181	2900010J23Rik	-1.25197	0.00181504
A_51_P506532	Olfr1022	-2.04181	0.00181767
A_52_P576100	Sh2b1	-1.24067	0.00181843
A_52_P402989	H2afy	-1.2177	0.00182257
A_52_P673499	Shmt1	-1.73189	0.00182288
A_52_P203322	Rapgef1	-1.54755	0.00182745
A_52_P627793	Gtf3c6	-1.12433	0.00183287
A_51_P284937	Gfm1	-1.42254	0.0018372
A_52_P682330	Psd3	-1.37259	0.00183825
A_51_P410892	Mrpl42	-1.28036	0.0018383
A_51_P107265	Arl3	-1.43688	0.00183885
A_51_P232355	Psmc5	-1.29636	0.00184277
A_51_P332602	Surf1	-1.39179	0.00184625
A_52_P61691	Cd59b	-1.72808	0.00185863
A_51_P106799	Pparg	-2.21367	0.00186168
A_52_P494992	Tasp1	-1.55647	0.00186378
A_52_P18775	Cyb5rl	-1.72661	0.00186828
A_52_P69109	Slc10a1	-1.968	0.00187299
A_52_P265877	Aldh9a1	-1.49851	0.00187726
A_52_P442691	Mccc1	-1.72345	0.00187747
A_52_P45937		-2.02246	0.00187749
A_51_P388325	Clgn	-1.88096	0.00188048
A_51_P241943	Sap30l	-1.3062	0.00188594
A_52_P535946	Dhcr7	-4.00354	0.00188683
A_52_P627833	Mesp1	-2.0995	0.00189816
A_52_P205363	Rap1gap	-1.72252	0.00189943
A_52_P34494	Atg7	-1.70063	0.00189999
A_52_P359502	Pdxk	-1.59003	0.00190978
A_51_P391616	Agxt2l1	-3.1668	0.00191203
A_52_P290069	1700001J04Rik	-1.59911	0.00191833
A_52_P347500	Ttll5	-1.42434	0.0019194
A_51_P153614	Fsip1	-2.01496	0.00192754
A_52_P678895	Dynlt3	-1.38767	0.00192855
A_51_P332141	Clcn2	-1.53702	0.0019385
A_51_P165060	Slc22a5	-1.78111	0.00193897
A_52_P441589	Prss42	-2.10821	0.00193967
A_51_P400366	Rhbg	-2.60416	0.00194793
A_52_P433643	Igsf11	-1.43252	0.00195198
A_51_P507410	Hmgcr	-2.66265	0.00195444
A_52_P285124	Pcif1	-1.12984	0.00196233
A_51_P346104	Sgta	-1.23309	0.00197123
A_51_P114002	Gstm7	-1.32078	0.00197653
A_52_P884349		-2.46009	0.00197656
A_52_P465121	1500003O03Rik	-1.52976	0.00198129
A_51_P188135	Fbxo7	-1.14374	0.00198299
A_51_P301713		-1.52006	0.00199829
A_51_P133684	Csrp3	-2.47378	0.00199928
A_51_P319070	Retsat	-2.45431	0.0020016
A_52_P297765	Fam89a	-4.39926	0.00200679
A_51_P291749	Pecr	-1.56084	0.0020085
A_52_P114080		-1.75477	0.0020086
A_52_P568131	Dstyk	-1.5259	0.0020131
A_51_P159565	Arhgef9	-2.73558	0.00201315
A_51_P428305	Insl5	-1.50242	0.00201566
A_52_P562267	9130409I23Rik	-2.14148	0.00201709
A_51_P189704	Ankrd61	-1.62762	0.00202154
A_52_P419007	Pex5	-1.30029	0.00202745
A_52_P397678	Rfesd	-1.45152	0.00203071
A_52_P589735	Acp1	-1.32426	0.00203209
A_52_P29610	Ttpa	-1.44302	0.00204127
A_52_P78770	Chpt1	-1.53131	0.00207285
A_52_P559779	Dsg2	-1.51602	0.00207921
A_51_P133747	Ppp1r3e	-1.58503	0.00208532
A_51_P424256	Gm6211	-1.24879	0.00208732
A_52_P516733	D15Ertd621e	-1.50065	0.00208762
A_51_P155073	Nudt14	-1.31742	0.00209985
A_51_P378622	0610012H03Rik	-1.76564	0.00210492
A_52_P346037	Akr1c12	-1.56008	0.00210638
A_52_P49391	Cyp2d22	-1.45473	0.00211644
A_51_P145631	Svip	-1.69735	0.00213012
